# Supplementary material for: Endothelial Cell Phenotypes Demonstrate Different Metabolic Patterns and Predict Mortality in Trauma Patients
Source: Int J Mol Sci. 2023 Jan 23;24(3):2257. doi: 10.3390/ijms24032257 (PMC9916682; doi:10.3390/ijms24032257)
Supplement: Supplementary file 1 [file ijms-24-02257-s001.zip]

Archive with 1 entries (1 files):
- ijms-2055669-supplementary.xlsx
