# Supplementary material for: Endothelial Cell Phenotypes Demonstrate Different Metabolic Patterns and Predict Mortality in Trauma Patients
Source: Int J Mol Sci. 2023 Jan 23;24(3):2257. doi: 10.3390/ijms24032257 (PMC9916682; doi:10.3390/ijms24032257)
Supplement: Supplementary file 1 [file ijms-24-02257-s001.zip › ijms-2055669-supplementary.xlsx]

## Sheet: Contents
Supplementary Materials
Table S1 - Results from all 190 intracellular activities
Table S2 - Measured plasma metabolites
Table S3 - Outliers
Table S4 - Fold changes relative to healthy control of metabolites found in plasma from patients in each group A-D to be used to parameterise the model
Table S5 - Upper and lower bounds of exchange reactions relevant to the metabolites on the previous page
Table S6 - Validation of GEMs phenotype A, B, C, and D
Table S7 - 190 main activities of the intracellular metabolism in the endothelial cell

## Sheet: Results from all 190 intracellu
				Table S1 - Results from all 190 intracellular activities
		SYSTEM	SUBSYSTEM	DESCRIPTION	Phenotype A	Phenotype B	Phenotype C	Phenotype D	Cluster
		ENERGY METABOLISM	OXYDATIVE PHOSPHORYLATION	Oxidative phosphorylation via NADH-coenzyme Q oxidoreductase (COMPLEX I)	2012.67	1861.21	1986.44	1778.28	3
		ENERGY METABOLISM	OXYDATIVE PHOSPHORYLATION	Oxidative phosphorylation via succinate-coenzyme Q oxidoreductase (COMPLEX II)	1022.99	653.345	758.867	369.827	3
		ENERGY METABOLISM	KREBS CYCLE	Krebs cycle - oxidative decarboxylation of pyruvate	285.666	210.546	220.847	364.332	1
		ENERGY METABOLISM	KREBS CYCLE	Krebs cycle - NADH generation	1367.9	1760.08	1623.21	2244.13	2
		ENERGY METABOLISM	ATP GENERATION	ATP regeneration from glucose (normoxic conditions) - glycolysis + krebs cycle	5214.19	5119.76	5134.34	5261.74	1
		ENERGY METABOLISM	ATP GENERATION	ATP generation from glucose (hypoxic conditions) - glycolysis	544.831	231.03	259.932	40.3976	3
		ENERGY METABOLISM	OXIDATIVE PHOSPHORYLATION & ROS DETOXIFICATION	Reactive oxygen species detoxification (H2O2 to H2O)	3645.15	3697.06	3664.64	3458.71	3
		ENERGY METABOLISM	REDOX METABOLISM	Presence of the thioredoxin system through the thioredoxin reductase activity	350.428	161.112	195.276	40.3976	3
		NUCLEOTIDE METABOLISM	IMP SYNTHESIS - PURINE METABOLISM	Inosine monophosphate synthesis (IMP)	1044.26	1044.26	1044.26	1044.26	2
		NUCLEOTIDE METABOLISM	UMP SYNTHESIS	Cytidine triphosphate synthesis (CTP)	1657.65	1779.31	1701.64	1565.68	3
		NUCLEOTIDE METABOLISM	IMP SYNTHESIS - PURINE METABOLISM	Guanosine triphosphate synthesis (GTP)	999.999	999.999	999.999	999.999	2
		NUCLEOTIDE METABOLISM	UMP SYNTHESIS	Uridine triphosphate synthesis (UTP)	1657.65	1779.31	1701.64	1565.68	3
		NUCLEOTIDE METABOLISM	DEOXYNUCLEOTIDES SYNTHESIS	Deoxyadenosine triphosphate synthesis (dATP)	1000	1000	1000	1000	2
		NUCLEOTIDE METABOLISM	DEOXYNUCLEOTIDES SYNTHESIS	Deoxycytidine triphosphate synthesis (dCTP)	1657.65	1779.31	1701.64	1565.68	3
		NUCLEOTIDE METABOLISM	DEOXYNUCLEOTIDES SYNTHESIS	Deoxyguanosine triphosphate synthesis (dGTP)	826.408	825.572	830.085	830.825	2
		NUCLEOTIDE METABOLISM	DEOXYNUCLEOTIDES SYNTHESIS	Deoxyuridine triphosphate synthesis (dUTP)	1657.65	1779.31	1701.64	1565.68	3
		NUCLEOTIDE METABOLISM	DEOXYNUCLEOTIDES SYNTHESIS	Deoxythymidine triphosphate synthesis (dTTP)	1807.65	1940.34	1839.09	1770.16	3
		NUCLEOTIDE METABOLISM	SALVAGE	AMP salvage from adenine	4651.26	4276.29	4375.17	4424.11	3
		NUCLEOTIDE METABOLISM	SALVAGE	IMP salvage from hypoxanthine	933.834	897.834	877.821	718.597	3
		NUCLEOTIDE METABOLISM	SALVAGE	GMP salvage from guanine	933.869	897.835	877.991	718.811	3
		NUCLEOTIDE METABOLISM	COFACTOR	3'-Phospho-5'-adenylyl sulfate synthesis	998.089	998.281	998.135	998.367	2
		NUCLEOTIDE METABOLISM	PURINE CATABOLISM	Degradation of adenine to urate	921.457	863.265	873.967	679.46	3
		NUCLEOTIDE METABOLISM	PURINE CATABOLISM	Degradation of guanine to urate	412.574	197.627	270.822	150.757	3
		NUCLEOTIDE METABOLISM	PYRIMIDINE CATABOLISM	Degradation of cytosine	505.95	470.399	496.957	340.321	3
		NUCLEOTIDE METABOLISM	PYRIMIDINE CATABOLISM	Degradation of uracil	903.272	857.769	909.31	629.413	3
		CARBOHYDRATES METABOLISM	GLUCONEOGENESIS	Gluconeogenesis from pyruvate	793.892	794.387	793.587	794.145	3
		CARBOHYDRATES METABOLISM	GLUCONEOGENESIS	Gluconeogenesis from Lactate	793.892	794.387	793.587	794.145	3
		CARBOHYDRATES METABOLISM	GLUCONEOGENESIS	Gluconeogenesis from Glycerol	793.892	794.387	793.587	757.383	3
		CARBOHYDRATES METABOLISM	GLUCONEOGENESIS	Gluconeogenesis from Alanine	793.892	794.387	793.587	794.145	3
		CARBOHYDRATES METABOLISM	GLUCONEOGENESIS	Gluconeogenesis from Glutamine	491.044	398.029	408.372	407.255	3
		CARBOHYDRATES METABOLISM	GLYCOLYSIS-GLUCONEOGENESIS	Ethanol to acetaldehyde	350.428	161.112	195.276	40.3977	3
		CARBOHYDRATES METABOLISM	PYRUVATE METABOLISM	Glucose to lactate conversion	215.579	129.624	132.437	57.4448	3
		CARBOHYDRATES METABOLISM	PYRUVATE METABOLISM	Malate to pyruvate conversion	170.412	98.3428	112.392	40.3976	3
		CARBOHYDRATES METABOLISM	PENTOSE PHOSPHATE PATHWAY	Synthesis of fructose-6-phosphate from erythrose-4-phosphate (HMP shunt)	0	0	0	0	2
		CARBOHYDRATES METABOLISM	PENTOSE PHOSPHATE PATHWAY	Synthesis of ribose-5-phosphate	3.30959	2.06873	0.453846	2.37633	1
		CARBOHYDRATES METABOLISM	GALACTOSE METABOLISM	Synthesis of lactose	851.094	792.018	803.435	843.411	1
		CARBOHYDRATES METABOLISM	GLYCOGEN METABOLISM	Glycogen biosynthesis	77.3722	72.0017	73.0395	76.0869	1
		CARBOHYDRATES METABOLISM	GLYCOGEN METABOLISM	Glycogen degradation	792.94	793.652	793.587	757.383	3
		CARBOHYDRATES METABOLISM	FRUCTOSE METABOLISM	Fructose degradation (to glucose-3-phosphate)	442.137	442.137	442.137	340.269	3
		CARBOHYDRATES METABOLISM	FRUCTOSE METABOLISM	Fructose to glucose conversion (via fructose-6-phosphate)	794.058	794.536	793.749	793.527	3
		CARBOHYDRATES METABOLISM	NUCLEOTIDE SUGAR	UDP-glucose synthesis	717.803	716.542	718.751	716.921	2
		CARBOHYDRATES METABOLISM	NUCLEOTIDE SUGAR	UDP-galactose synthesis	992.139	990.879	993.087	991.257	2
		CARBOHYDRATES METABOLISM	NUCLEOTIDE SUGAR	UDP-glucuronate synthesis	472.801	369.502	386.037	262.103	3
		CARBOHYDRATES METABOLISM	FUCOSE METABOLISM	GDP-L-fucose synthesis	420.647	385.816	366.673	289.549	3
		CARBOHYDRATES METABOLISM	MANNOSE METABOLISM	Mannose degradation (to fructose-6-phosphate)	1861.66	1862.22	1861.37	1757.38	3
		CARBOHYDRATES METABOLISM	MANNOSE METABOLISM	GDP-mannose synthesis	1000	1000	1000	1000	2
		CARBOHYDRATES METABOLISM	AMINO SUGARS METABOLISM	UDP-N-acetyl D-galactosamine synthesis	999.152	999.238	999.173	999.276	2
		CARBOHYDRATES METABOLISM	AMINO SUGARS METABOLISM	CMP-N-acetylneuraminate synthesis	666.659	666.661	666.66	666.661	2
		CARBOHYDRATES METABOLISM	AMINO SUGARS METABOLISM	N-Acetylglucosamine synthesis	666.659	666.661	666.66	666.661	2
		CARBOHYDRATES METABOLISM	PENTOSE AND GLUCURONATE INTERCONVERSION	Glucuronate synthesis (via inositol)	404.526	402.05	404.278	403.369	3
		CARBOHYDRATES METABOLISM	PENTOSE AND GLUCURONATE INTERCONVERSION	Glucuronate synthesis (via udp-glucose)	448.608	369.502	386.037	262.103	3
		CARBOHYDRATES METABOLISM	KETOGENESIS	Synthesis of acetone	121.251	60.5793	53.9689	12.43	3
		CARBOHYDRATES METABOLISM	KETOGENESIS	(R)-3-Hydroxybutanoate synthesis	165.935	82.6082	74.5285	16.1591	3
		CARBOHYDRATES METABOLISM	PHOSPHATE INOSITOL METABOLISM	Synthesis of inositol	0.000232145	0.000264783	0.000239956	0.00027937	2
		CARBOHYDRATES METABOLISM	PHOSPHATE INOSITOL METABOLISM	Inositol as input for glucuronate-xylulose pathway	403.63	400.84	401.798	403.59	1
		CARBOHYDRATES METABOLISM	PHOSPHATE INOSITOL METABOLISM	Synthesis of phosphatidylinositol from inositol	0.056237	0.0564668	0.0566555	0.0569805	2
		CARBOHYDRATES METABOLISM	PHOSPHATE INOSITOL METABOLISM	Conversion of phosphatidyl-1D-myo-inositol to 1D-myo-inositol 1-phosphate	57.7114	35.3212	92.3635	40.4003	2
		CARBOHYDRATES METABOLISM	STARCH DEGRADATION	Starch degradation	792.94	793.652	793.587	757.383	3
		CARBOHYDRATES METABOLISM	GLYOXYLATE METABOLISM	Link between glyoxylate metabolism and pentose phosphate pathway (Xylulose to glycolate)	271.068	214.372	197.818	40.3976	3
		CARBOHYDRATES METABOLISM	METHYLGLYOXAL METABOLISM	Synthesis of methylglyoxal	124.81	76.5619	76.3366	11.6294	3
		AMINO ACIDS METABOLISM	ALANINE METABOLISM	Alanine synthesis	377.184	311.374	322.568	464.823	1
		AMINO ACIDS METABOLISM	ALANINE METABOLISM	Alanine degradation	3075.11	3259.28	3175.42	3396.18	2
		AMINO ACIDS METABOLISM	ALANINE METABOLISM	Synthesis of alanine from glutamine	990.207	985.417	990.779	978.013	3
		AMINO ACIDS METABOLISM	ARGININE METABOLISM	Arginine synthesis	124.132	73.169	76.7826	84.1926	3
		AMINO ACIDS METABOLISM	ARGININE METABOLISM	Arginine degradation	3224.46	3409.09	3328.49	3536.91	2
		AMINO ACIDS METABOLISM	ARGININE METABOLISM	Synthesis of arginine from glutamine	431.623	559.319	513.178	703.123	2
		AMINO ACIDS METABOLISM	ARGININE METABOLISM	Synthesis of nitric oxide from arginine	1000.04	1000	1000.45	1005.05	2
		AMINO ACIDS METABOLISM	ASPARTATE METABOLISM	Synthesis of aspartate from glutamine	0.038896	0.00319367	0.453846	5.04787	2
		AMINO ACIDS METABOLISM	ARGININE METABOLISM	Synthesis of creatine from arginine	103.592	102.121	114.972	113.264	2
		AMINO ACIDS METABOLISM	ASPARAGINE METABOLISM	Asparagine synthesis	15.4673	13.0326	12.8667	8.2646	3
		AMINO ACIDS METABOLISM	ASPARAGINE METABOLISM	Asparagine degradation	3075.11	3259.28	3175.42	3362.92	2
		AMINO ACIDS METABOLISM	ASPARTATE METABOLISM	Aspartate synthesis	3.30959	2.06873	0.453846	2.46781	1
		AMINO ACIDS METABOLISM	ASPARTATE METABOLISM	Aspartate degradation	3601.67	3914.24	3819.63	4673.13	2
		AMINO ACIDS METABOLISM	ASPARTATE METABOLISM	Conversion of aspartate to arginine	431.623	632.829	551.085	995.044	2
		AMINO ACIDS METABOLISM	ASPARTATE METABOLISM	Conversion of aspartate to beta-alanine	1083.48	1079.91	1084.61	1068.37	3
		AMINO ACIDS METABOLISM	ASPARTATE METABOLISM	Conversion of asparate to asparagine	1012.16	1010.96	1012.41	1005.8	3
		AMINO ACIDS METABOLISM	BETA-ALANINE METABOLISM	beta-Alanine synthesis	87.8756	60.7693	51.3147	24.4537	3
		AMINO ACIDS METABOLISM	BETA-ALANINE METABOLISM	beta-Alanine degradation	3553.12	3534.22	3541.91	3591.92	1
		AMINO ACIDS METABOLISM	BETA-ALANINE METABOLISM	Beta-alanine to 3-oxopropanoate	83.5205	79.9172	85.0604	73.4197	3
		AMINO ACIDS METABOLISM	CYSTEINE METABOLISM	Cysteine synthesis (need serine and methionine)	190.271	143.68	150.134	207.186	1
		AMINO ACIDS METABOLISM	CYSTEINE METABOLISM	Cysteine degradation	3485.01	3635.96	3642.44	3569.18	2
		AMINO ACIDS METABOLISM	CYSTEINE METABOLISM	Synthesis of cysteine from cystine	2059.43	2161.03	2180.23	2204.61	2
		AMINO ACIDS METABOLISM	CYSTEINE METABOLISM	Synthesis of taurine from cysteine	1658.47	1691.69	1736.35	1781.9	2
		AMINO ACIDS METABOLISM	GLUTAMATE METABOLISM	Glutamate synthesis	66.5848	34.0398	29.5301	11.6953	3
		AMINO ACIDS METABOLISM	GLUTAMATE METABOLISM	Glutamate degradation	3546.82	3847.89	3773.58	3908.97	2
		AMINO ACIDS METABOLISM	GLUTAMATE METABOLISM	Conversion of glutamate to glutamine	650.835	598.261	604.115	318.533	3
		AMINO ACIDS METABOLISM	GLUTAMATE METABOLISM	Conversion of glutamate to proline	0	0	0	0	2
		AMINO ACIDS METABOLISM	GLUTAMATE METABOLISM	Conversion of GABA into succinate	2124.82	2051.96	2131.77	1485.87	3
		AMINO ACIDS METABOLISM	GLUTAMINE METABOLISM	Glutamine synthesis	66.5848	34.0398	29.5301	11.6953	3
		AMINO ACIDS METABOLISM	GLUTAMINE METABOLISM	Glutamine degradation	3355.24	3593.12	3536.06	3636.83	2
		AMINO ACIDS METABOLISM	GLUTAMINE METABOLISM	Glutaminolysis (glutamine to lactate)	576.442	467.251	479.393	481.019	3
		AMINO ACIDS METABOLISM	GLUTATHIONE METABOLISM	Glutathionate synthesis	1000	1000	1000	1000	2
		AMINO ACIDS METABOLISM	GLYCINE METABOLISM	Glycine synthesis	50.0276	37.466	37.3483	10.1733	3
		AMINO ACIDS METABOLISM	GLYCINE METABOLISM	Glycine degradation	3075.11	3259.28	3175.42	3396.18	2
		AMINO ACIDS METABOLISM	GLYCINE METABOLISM	Conversion of glycine to pyruvate	760.107	659.033	682.534	528.186	3
		AMINO ACIDS METABOLISM	HISTIDINE METABOLISM	Histidine degradation	3076.52	3260.99	3177.05	3362.92	2
		AMINO ACIDS METABOLISM	HISTIDINE METABOLISM	Conversion of histidine to histamine	0	0	0	0	2
		AMINO ACIDS METABOLISM	HOMOCYSTEINE METABOLISM	Homocysteine synthesis (need methionine)	347.627	357.012	334.763	198.861	3
		AMINO ACIDS METABOLISM	HOMOCYSTEINE METABOLISM	Homocysteine degradation	155.242	90.1146	101.753	195.598	1
		AMINO ACIDS METABOLISM	ISOLEUCINE METABOLISM	Isoleucine degradation	3243.74	3350.5	3314.06	3362.92	2
		AMINO ACIDS METABOLISM	LEUCINE METABOLISM	Leucine degradation	3733.2	3760.12	3769.38	3777.02	2
		AMINO ACIDS METABOLISM	LEUCINE METABOLISM	Conversion of leucine to acetyl-coA	2870.32	2891.1	2892.24	3006.57	2
		AMINO ACIDS METABOLISM	LYSINE METABOLISM	Lysine degradation	3301	3386.21	3358.7	3483.85	2
		AMINO ACIDS METABOLISM	LYSINE METABOLISM	Conversion of lysine to L-Saccharopine	1000	1000	1000	1000	2
		AMINO ACIDS METABOLISM	LYSINE METABOLISM	Conversion of lysine to L-2-Aminoadipate	12.6689	9.87243	13.0366	4.51977	3
		AMINO ACIDS METABOLISM	METHIONINE METABOLISM	Methionine degradation	190.271	143.68	150.134	215.625	1
		AMINO ACIDS METABOLISM	METHIONINE METABOLISM	S-adenosyl-L-methionine synthesis	957.546	956.238	954.856	957.015	1
		AMINO ACIDS METABOLISM	ORNITHINE METABOLISM	Ornithine degradation	3285.01	3472.1	3390.64	3597.89	2
		AMINO ACIDS METABOLISM	ORNITHINE METABOLISM	Synthesis of ornithine from glutamine	169.076	154.96	150.777	148.047	3
		AMINO ACIDS METABOLISM	ORNITHINE METABOLISM	Synthesis of spermidine from ornithine	45.7628	45.83	45.5967	45.678	3
		AMINO ACIDS METABOLISM	SERINE METABOLISM	Serine synthesis	176.885	176.111	177.05	173.862	3
		AMINO ACIDS METABOLISM	SERINE METABOLISM	Serine degradation	3075.11	3259.28	3175.42	3426.28	2
		AMINO ACIDS METABOLISM	PHENYLALANINE METABOLISM	Phenylalanine degradation	3075.11	3259.28	3175.42	3362.92	2
		AMINO ACIDS METABOLISM	PHENYLALANINE METABOLISM	Phenylalanine to phenylacetaldehyde	867.474	817.617	830.226	606.057	3
		AMINO ACIDS METABOLISM	PHENYLALANINE METABOLISM	Phenylalanine to phenylacetyl-L-glutaminate	948.969	854.227	864.856	669.846	3
		AMINO ACIDS METABOLISM	PHENYLALANINE METABOLISM	Phenylalanine to tyrosine	996.992	996.041	997.076	997.61	2
		AMINO ACIDS METABOLISM	PROLINE METABOLISM	Proline synthesis	0	0	0	0	2
		AMINO ACIDS METABOLISM	PROLINE METABOLISM	Proline degradation	3075.24	3259.43	3175.57	3363.26	2
		AMINO ACIDS METABOLISM	PROLINE METABOLISM	Synthesis of proline from glutamine	0	0	0	0	2
		AMINO ACIDS METABOLISM	THREONINE METABOLISM	Threonine degradation	3075.11	3259.28	3175.42	3362.92	2
		AMINO ACIDS METABOLISM	TRYPTOPHAN METABOLISM	Tryptophan degradation	3355.89	3560.58	3479.83	3862.41	2
		AMINO ACIDS METABOLISM	TRYPTOPHAN METABOLISM	Synthesis of anthranilate from tryptophan	278.117	425.407	357.212	530.45	2
		AMINO ACIDS METABOLISM	TRYPTOPHAN METABOLISM	Synthesis of L-kynurenine from tryptophan	1904.95	2000	1980.63	2000	2
		AMINO ACIDS METABOLISM	TRYPTOPHAN METABOLISM	Synthesis of N-formylanthranilate from tryptophan	278.117	425.407	357.212	530.45	2
		AMINO ACIDS METABOLISM	TRYPTOPHAN METABOLISM	Synthesis of quinolinate from tryptophan	267.453	364.13	316.648	449.604	2
		AMINO ACIDS METABOLISM	TRYPTOPHAN METABOLISM	Synthesis of serotonin from tryptophan	0	0	0	0	2
		AMINO ACIDS METABOLISM	TYROSINE METABOLISM	Tyrosine synthesis (need phenylalanine)	996.992	996.041	997.076	997.61	2
		AMINO ACIDS METABOLISM	TYROSINE METABOLISM	Tyrosine degradation	3075.11	3259.41	3175.42	3383.37	2
		AMINO ACIDS METABOLISM	TYROSINE METABOLISM	Tyrosine to adrenaline	0	0	0	0	2
		AMINO ACIDS METABOLISM	TYROSINE METABOLISM	Tyrosine to dopamine	0	0	0	0	2
		AMINO ACIDS METABOLISM	TYROSINE METABOLISM	Tyrosine to acetoacetate and fumarate	2422.16	2427.44	2474.69	2333.3	3
		AMINO ACIDS METABOLISM	VALINE METABOLISM	Valine degradation	3075.11	3259.28	3175.42	3362.92	2
		AMINO ACIDS METABOLISM	VALINE METABOLISM	Valine to succinyl-coA	1282.68	1283.23	1277.46	1289.43	1
		LIPIDS METABOLISM	CHOLESTEROL METABOLISM	Hydroxymethylglutaryl-CoA synthesis	84.6644	43.0447	39.1156	10.1813	3
		LIPIDS METABOLISM	CHOLESTEROL METABOLISM	Cholesterol synthesis	91.3369	92.17	91.5135	93.6902	2
		LIPIDS METABOLISM	CHOLESTEROL METABOLISM	Acetoacetate synthesis	121.686	60.5793	53.9689	11.5422	3
		LIPIDS METABOLISM	CHOLESTEROL METABOLISM	Mevalonate synthesis	106.399	52.8234	60.496	16.8845	3
		LIPIDS METABOLISM	CHOLESTEROL METABOLISM	Farnesyl-pyrophosphate synthesis	78.8152	76.3336	73.1037	82.2919	1
		LIPIDS METABOLISM	GLYCEROPHOSPHOLIPID METABOLISM	Glycerol-3-phosphate synthesis	1072.07	1150.75	1200	1099.72	2
		LIPIDS METABOLISM	GLYCEROPHOSPHOLIPID METABOLISM	Phosphatidyl-choline synthesis	0.00249556	0.00284642	0.00257952	0.00300323	2
		LIPIDS METABOLISM	GLYCEROPHOSPHOLIPID METABOLISM	Phosphatidyl-ethanolamine synthesis	0.00249556	0.00284642	0.00257952	0.00300323	2
		LIPIDS METABOLISM	GLYCEROPHOSPHOLIPID METABOLISM	Phosphatidyl-serine synthesis	0.00249556	0.00284642	0.00257952	0.00300323	2
		LIPIDS METABOLISM	GLYCEROPHOSPHOLIPID METABOLISM	Phosphatidyl-inositol synthesis	0.00249556	0.00284642	0.00257952	0.00300323	2
		LIPIDS METABOLISM	GLYCEROPHOSPHOLIPID METABOLISM	Cardiolipin synthesis	0.00132033	0.00150595	0.00136475	0.00158892	2
		LIPIDS METABOLISM	TRIACYLGLYCEROL METABOLISM	Triacylglycerol synthesis	0	0	0	0	2
		LIPIDS METABOLISM	SPHINGOLIPID METABOLISM	Sphingomyelin synthesis	162.098	162.098	162.098	162.098	2
		LIPIDS METABOLISM	SPHINGOLIPID METABOLISM	Ceramide synthesis	162.098	162.098	162.098	162.098	2
		LIPIDS METABOLISM	FATTY ACID METABOLISM	Palmitate synthesis	120.401	90.0036	88.8257	65.9369	3
		LIPIDS METABOLISM	FATTY ACID METABOLISM	Palmitate degradation	1167.69	975.107	1009.82	1023.12	3
		LIPIDS METABOLISM	FATTY ACID METABOLISM	Palmitolate synthesis	2.91234	2.72957	13.0446	11.2452	2
		LIPIDS METABOLISM	FATTY ACID METABOLISM	Palmitolate degradation	963.209	808.501	893.409	880.214	3
		LIPIDS METABOLISM	FATTY ACID METABOLISM	cis-vaccenic acid synthesis	0	0	0	0	2
		LIPIDS METABOLISM	FATTY ACID METABOLISM	cis-vaccenic acid degradation	963.209	808.501	893.409	880.214	3
		LIPIDS METABOLISM	FATTY ACID METABOLISM	Elaidate synthesis	89.6479	86.9544	92.2795	83.8264	3
		LIPIDS METABOLISM	FATTY ACID METABOLISM	Elaidate degradation	963.813	812.281	893.479	882.796	3
		LIPIDS METABOLISM	FATTY ACID METABOLISM	Linolenate degradation	1150.44	1093.46	1100.8	1083.8	3
		LIPIDS METABOLISM	FATTY ACID METABOLISM	Linoleate degradation	963.209	808.501	893.409	880.214	3
		LIPIDS METABOLISM	FATTY ACID METABOLISM	gamma-Linolenate synthesis	0.962426	0.962426	0.962426	0.962426	2
		LIPIDS METABOLISM	FATTY ACID METABOLISM	gamma-Linolenate degradation	963.209	808.501	893.409	880.214	3
		LIPIDS METABOLISM	FATTY ACID METABOLISM	Arachidonate synthesis	0.556105	0.541367	0.986654	0.967192	2
		LIPIDS METABOLISM	FATTY ACID METABOLISM	Arachidonate degradation	1137.54	1077.38	1087.68	1067.51	3
		LIPIDS METABOLISM	FATTY ACID METABOLISM	Synthesis of malonyl-coa	253.993	129.134	117.347	29.7993	3
		LIPIDS METABOLISM	FATTY ACID METABOLISM	Synthesis of palmitoyl-CoA	120.401	90.0346	88.9272	66.0687	3
		LIPIDS METABOLISM	BILE ACID SYNTHESIS	Taurochenodeoxycholate synthesis	618.727	708.968	674.079	813.93	2
		LIPIDS METABOLISM	BILE ACID SYNTHESIS	Glycochenodeoxycholate synthesis	331.287	398.382	371.347	442.499	2
		LIPIDS METABOLISM	BILE ACID SYNTHESIS	tauro-cholate synthesis	472.739	566.011	525.105	632.208	2
		LIPIDS METABOLISM	BILE ACID SYNTHESIS	glyco-cholate synthesis	0	0	0	0	2
		LIPIDS METABOLISM	EICOSANOID METABOLISM	Synthesis of thromboxane from arachidonate	917.503	995.248	1000	1000	2
		LIPIDS METABOLISM	GANGLIOSIDE METABOLISM	Synthesis of galactosyl glucosyl ceramide (link with ganglioside metabolism)	162.098	162.098	162.098	162.098	2
		LIPIDS METABOLISM	GANGLIOSIDE METABOLISM	Synthesis of glucocerebroside	162.098	162.098	162.098	162.098	2
		LIPIDS METABOLISM	GLOBOSIDE METABOLISM	Synthesis of globoside (link with globoside metabolism)	162.098	162.098	162.098	162.098	2
		VITAMIN & COFACTOR METABOLISM	COENZYME NAD BIOSYNTHESIS	NAD synthesis from nicotinamide	473.569	457.165	437.625	357.968	3
		VITAMIN & COFACTOR METABOLISM	COENZYME FAD BIOSYNTHESIS	FAD synthesis	1000	1000	1000	1000	2
		VITAMIN & COFACTOR METABOLISM	COENZYME A BIOSYNTHESIS	Synthesis of coenzyme A	14.5829	11.9022	12.6988	7.03357	3
		VITAMIN & COFACTOR METABOLISM	FOLATE METABOLISM	Tetrahydrofolate synthesis	1877.07	1972.5	1971.85	1983.7	2
		VITAMIN & COFACTOR METABOLISM	VITAMIN B6 METABOLISM	Pyridoxal-phosphate synthesis	1000	1000	1000	1000	2
		VITAMIN & COFACTOR METABOLISM	HEME METABOLISM	Heme synthesis	65.9487	61.0767	60.9274	67.5916	1
		VITAMIN & COFACTOR METABOLISM	GPI ANCHOR BIOSYNTHESIS	Phosphatidyl-inositol to glucosaminyl-acylphosphatidylinositol	160.215	155.141	159.828	132.632	3
		GLYCAN METABOLISM	GPI ANCHOR BIOSYNTHESIS	Glucosaminyl-acylphosphatidylinositoll to deacylated-glycophosphatidylinositol (GPI)-anchored protein	0	0	0	0	2
		GLYCAN METABOLISM	N-GLYCAN METABOLISM	Degradation of n2m2nmasn	322.611	322.76	322.848	311.782	3
		GLYCAN METABOLISM	N-GLYCAN METABOLISM	Biosynthesis of m4mpdol-U	13.4732	12.1588	12.3312	11.9334	3
		GLYCAN METABOLISM	N-GLYCAN METABOLISM	Biosynthesis of g3m8masn	55.5162	51.255	52.4867	12.0179	3
		GLYCAN METABOLISM	N-GLYCAN METABOLISM	Degradation of s2l2fn2m2masn	322.611	322.76	322.848	311.782	3
		GLYCAN METABOLISM	O-GLYCAN METABOLISM	Biosynthesis of core2 (beta-D-Galactosyl-1,3-(N-acetyl-beta-D-glucosaminyl-1,6)-N-acetyl-D-galactosaminyl-R)	0.00913184	0.0104157	0.00943909	0.0109895	2
		GLYCAN METABOLISM	O-GLYCAN METABOLISM	Biosynthesis of core4 (NAcetyl-beta-D-glucosaminyl-1,6-(Nacetyl-beta-D-glucosaminyl-1,3)-N-acetyl-D-galactosaminyl-R)	0.00913184	0.0104157	0.00943909	0.0109895	2
		GLYCAN METABOLISM	O-GLYCAN METABOLISM	Biosynthesis of Tn-antigen (Glycoprotein N-acetyl-D-galactosamine)	0.00913184	0.0104157	0.00943909	0.0109895	2
		GLYCAN METABOLISM	KERATAN SULFATE METABOLISM	Keratan sulfate biosynthesis from O-glycan (core 2-linked)	85.8891	85.9212	85.8967	77.8192	3
		GLYCAN METABOLISM	KERATAN SULFATE METABOLISM	Keratan sulfate biosynthesis from O-glycan (core 4-linked)	79.0725	79.102	79.0795	75.2007	3
		GLYCAN METABOLISM	KERATAN SULFATE METABOLISM	Keratan sulfate degradation	103.292	88.7862	101.805	23.0844	3
		GLYCAN METABOLISM	KERATAN SULFATE METABOLISM	Keratan sulfate biosynthesis from N-glycan	26.4975	26.5074	26.4999	25.4226	3

## Sheet: Measured plasma metabolites
Table S2 - Measured plasma metabolites
Metabolite name
L-Alanine
Glycine
L-Valine
L-Leucine
L-Isoleucine
L-Threonine
L-Proline
Asparagine
L-Serine
L-Glutamic acid
L-Methionine
L-Phenylalanine
Ornithine
L-Lysine
L-Tyrosine
L-Tryptophan
L-Aspartic acid
L-Cystine
Pyruvate
Fumaric acid
Succinic acid
Lactate
Malic acid
(±)12(13)-DiHOME
12(S)-HETE
13-OxoODE
14-HDoHE
15(S)-HETE
5-Oxoproline
Acetylcarnitine
Adenosine
α-Ketoglutarate
α-Linolenic Acid
Arachidonic Acid
Butyrylcarnitine
Carnitine
Decanoylcarnitine
Dihomo-ɤ-Linolenic acid
Docosahexaenoic Acid
Docosapentaenoic Acid
Docosatetraenoic acid
Dodecanoicdioic acid
Eicosapentaenoic acid
Glucose
Hypoxanthine
Isovaleryl-L-carnitine
L-Arginine
L-Glutamine
L-Histidine
Linoleate
L-Kynurenine
Myristoyl-L-carnitine
N,N-dimethylglycine
Octanoylcarnitine
Oleic acid
Palmitic acid
Palmitoylcarntine
Propionylcarnitine
Prostaglandin E2
Sphingosine 1-phopshate
Trimethylamine N-oxide
Uric acid
* Metabolites marked with red were not included in the further analyse due to high missing values

## Sheet: Outliers
Table S3 - Outliers

## Sheet: Plasma Metabolite Fold Changes
Table S4 - Fold changes relative to healthy control of metabolites found in plasma from patients in each group A-D to be used to parameterise the model
Metabolite name	Reaction in iEC3006	Fold Change A	Fold Change B	Fold Change C	Fold Change D
L-Alanine	EX_ala_L(e)	0.982695	1.46384	0.925366	2.20752
Glycine	EX_gly(e)	0.987373	1.1027	1.03306	1.61312
L-Valine	EX_val_L(e)	0.801023	0.963328	0.78191	1.12173
L-Leucine	EX_leu_L(e)	0.819004	0.978462	0.762588	1.43195
L-Isoleucine	EX_ile_L(e)	0.784026	0.920207	0.781678	1.34327
L-Threonine	EX_thr_L(e)	0.87796	1.07486	0.971684	1.71904
L-Proline	EX_pro_L(e)	0.802218	0.891036	0.799121	1.27479
Asparagine	EX_asn_L(e)	0.783835	0.903258	0.758336	1.41999
L-Serine	EX_ser_L(e)	0.73114	0.900085	0.695338	1.39043
L-Glutamic acid	EX_glu_L(e)	2.44752	3.07721	2.28033	3.98094
L-Methionine	EX_met_L(e)	0.818732	1.02731	0.755825	1.66334
L-Phenylalanine	EX_phe_L(e)	0.899654	1.09065	0.7872	1.45196
Ornithine	EX_orn(e)	1.15263	1.61382	1.30852	2.73347
L-Lysine	EX_lys_L(e)	0.897822	1.141	0.865975	1.60646
L-Tyrosine	EX_tyr_L(e)	0.879963	1.15856	0.855537	1.39819
L-Tryptophan	EX_trp_L(e)	0.621472	0.758255	0.732748	0.786008
L-Aspartic acid	EX_asp_L(e)	1.33103	2.21618	1.3266	4.56438
L-Cystine	EX_Lcystin(e)	1.09806	1.37295	1.01152	1.57468
Pyruvate	EX_pyr(e)	1.28624	1.66667	1.27897	2.03927
Fumaric acid	EX_fume	2.21715	3.03439	2.73919	10.4914
Succinic acid	EX_succ(e)	1.93073	2.5608	1.97835	33.9498
Lactate	EX_lac_D(e)	2.65241	3.7487	3.41105	7.66951
Malic acid	EX_male	2.24259	3.05919	2.77526	10.3958
12(S)-HETE	EX_12HETE	15.1304	38.0648	12.0731	18.3173
14-HDoHE		1.33804	4.0497	0.8892	2.05922
5-Oxoproline	EX_5oxoe	1.45924	1.86969	1.54522	2.31505
Acetylcarnitine	EX_ACRNT	1.72338	2.21058	1.73988	3.55651
Adenosine	EX_adn(e)	1.01548	1.01213	1.05765	1.02957
a-Ketoglutarate	EX_akge	2.93744	4.24346	3.37943	5.16765
a-Linolenic Acid	EX_lnlnca(e)	2.64492	2.97919	0.772189	1.12484
Arachidonic Acid	EX_arachd(e)	3.48137	3.79695	2.00968	2.31913
Carnitine	EX_crne	1.04457	1.37915	0.950862	1.83607
Decanoylcarnitine	EX_c10crn[e]	0.882005	0.638426	0.351331	1.26267
Dihomo-ɤ-Linolenic acid	EX_dlnlcg(e)	2.92694	3.21458	1.48794	1.84423
Docosahexaenoic Acid	EX_crvnc(e)	1.07809	1.55549	0.558933	0.650926
Docosapentaenoic Acid	EX_clpnd[e]	1.61252	1.90016	0.63584	0.864819
Docosatetraenoic acid	EX_adrn(e)	3.11302	3.14556	1.42621	1.4197
Dodecanoicdioic acid	EX_dodecanac[e]	1.12773	1.1606	0.895076	0.955627
Eicosapentaenoic acid	EX_5eipenc[e]	1.20817	1.63119	0.496986	0.794111
Glucose	Ex_glc-D[e]	1.61163	2.30592	1.59315	2.83609
Hypoxanthine	EX_hxan(e)	7.27547	10.2525	11.5637	32.2975
Isovaleryl-L-carnitine	EX_ivcrn[e]	1.07193	1.57084	0.971325	3.11241
L-Glutamine	EX_gln_L(e)	1.19457	1.08786	1.27675	1.67393
L-Histidine	EX_his_L(e)	0.890864	1.0017	0.917389	1.91059
Linoleate	EX_lnlc(e)	4.08346	4.30207	1.26057	1.6422
L-Kynurenine	EX_lkynre	0.838359	1.33689	0.879169	1.33548
N,N-dimethylglycine	EX_dmgly	1.39524	1.46773	1.32706	1.24251
Octanoylcarnitine	EX_odecrn[e]	1.08967	0.89679	0.260507	1.37468
Oleic acid	EX_ocdcea(e)	2.22012	2.37741	0.712208	0.819642
Palmitic acid	EX_hdcea[e]	3.43366	3.66358	0.695537	0.875481
Propionylcarnitine	EX_PCRN	1.17469	1.7347	0.893983	6.8109
Sphingosine 1-phopshate	EX_sphs1p(e)	1.59942	1.45591	1.67817	1.44487
Trimethylamine N-oxide	EX_tmao[e]	1.18193	1.87352	0.967697	1.47788
Uric acid	EX_urate(e)	1.24682	1.31013	1.22815	1.555
* Metabolite marked with red was not included in the EC-model

## Sheet: Upper and Lower Bounds
Table S5 - Upper and lower bounds of exchange reactions relevant to the metabolites on the previous page
	Phenotype A		Phenotype B		Phenotype C		Phenotype D		ub - upper bound
Reaction in iEC3006	Alb	Aub	Blb	Bub	Clb	Cub	Dlb	Dub	lb - lower bound
EX_ala_L(e)	9.78479	9.81726	14.5756	14.624	9.21396	9.24453	21.9805	22.0534
EX_gly(e)	58.5975	97.6902	87.2556	87.2804	39.1672	79.1624	127.645	127.681
EX_val_L(e)	-0.107469	-0.0466607	-0.089362	-0.0387992	-0.110096	-0.0478013	-0.0767431	-0.0333203
EX_leu_L(e)	-0.01702	-0.0161269	-0.0142463	-0.0134987	-0.0182792	-0.01732	-0.00973461	-0.00922379
EX_ile_L(e)	-39.8606	-38.8025	-33.9616	-33.0601	-39.9803	-38.9191	-23.2654	-22.6478
EX_thr_L(e)	-0.358266	-0.357895	-0.292637	-0.292333	-0.32371	-0.323374	-0.182976	-0.182786
EX_pro_L(e)	0.0501834	0.241351	0.0557395	0.268073	0.0499897	0.240419	0.0797457	0.383527
EX_asn_L(e)	-12.7578	12.7578	-11.071	11.071	-13.1868	13.1868	-7.04233	7.04233
EX_ser_L(e)	-6.27837	-6.2219	-5.09993	-5.05406	-6.60164	-6.54226	-3.30141	-3.27172
EX_glu_L(e)	165.608	277.172	277.62	278.786	88.7917	96.9356	89.7884	631.157
EX_met_L(e)	-0.00420618	-0.00384788	-0.0033522	-0.00306664	-0.00455626	-0.00416813	-0.00207037	-0.001894
EX_phe_L(e)	-5.60372	-3.83202	-4.62237	-3.16094	-6.40423	-4.37944	-3.47215	-2.37438
EX_orn(e)	-8.67584	8.67584	-6.19649	6.19649	-7.64224	7.64224	-3.65836	3.65836
EX_lys_L(e)	-12.8121	-12.7264	-10.0815	-10.0141	-13.2833	-13.1944	-7.16044	-7.11255
EX_tyr_L(e)	3.00555	4.41298	3.95711	5.81013	2.92213	4.29048	1.19389	12.2707
EX_trp_L(e)	-16.0712	-16.0248	-13.1721	-13.1341	-13.6306	-13.5913	-12.707	-12.6703
EX_asp_L(e)	-7.51297	7.51297	-4.51227	4.51227	-7.53808	7.53808	-2.19088	2.19088
EX_Lcystin(e)	-0.636795	-0.620042	-0.509295	-0.495896	-0.691271	-0.673085	-0.44405	-0.432368
EX_pyr(e)	-6.61622	-6.60137	-5.10601	-5.09454	-6.65383	-6.63889	-4.17309	-4.16372
EX_fume	-93.9942	-93.9867	-68.6792	-68.6736	-76.0806	-76.0745	-19.8639	-19.8623
EX_succ(e)	19.1847	19.2722	25.4454	25.5615	19.6579	19.7476	337.343	338.881
EX_lac_D(e)	-3.77016	3.77016	-2.66759	2.66759	-2.93165	2.93165	-1.30386	1.30386
EX_male	-7.00184	-6.99365	-5.1328	-5.1268	-5.65793	-5.65131	-1.51044	-1.50867
EX_12HETE	-0.000198335	-0.000196262	-7.88361e-05	-7.80123e-05	-0.000248559	-0.000245962	-0.000163827	-0.000162116
EX_5oxoe	-0.000912127	-0.000887524	-0.000711887	-0.000692685	-0.000861373	-0.000838139	-0.000574939	-0.00055943
EX_ACRNT	-0.0018199	-0.00181184	-0.0014188	-0.00141252	-0.00180264	-0.00179465	-0.000881871	-0.000877965
EX_adn(e)	98.7883	98.809	98.4624	98.483	97.2695	99.1342	25.0398	175.315
EX_akge	217.2	362.232	93.4422	418.628	93.4422	98.6702	127.369	892.155
EX_lnlnca(e)	-0.810036	-0.592681	-0.719148	-0.52618	-2.77455	-2.03006	-1.9047	-1.39362
EX_arachd(e)	-1.47694	1.94513	-1.61082	2.12146	-0.852589	1.12286	-0.983871	1.29576
EX_crne	9.83836	9.91032	12.9896	13.0846	-10	10	17.2931	17.4195
EX_c10crn[e]	-11.3378	11.3378	-15.6635	15.6635	-28.4632	28.4632	-7.91971	7.91971
EX_dlnlcg(e)	-0.0319431	-0.00718434	-0.0290848	-0.00654149	-0.0628354	-0.0141323	-0.0506963	-0.0114021
EX_crvnc(e)	-2.67246e-12	9.12061e-13	-1.85225e-12	6.32138e-13	-5.15475e-12	1.75922e-12	-4.42624e-12	1.51059e-12
EX_clpnd[e]	-6.20147	6.20147	-5.2627	5.2627	-15.7272	15.7272	-11.5631	11.5631
EX_adrn(e)	-0.434046	-0.150758	-0.429556	-0.149199	-0.947404	-0.329064	-0.951746	-0.330572
EX_dodecanac[e]	-8.86736	8.86736	-8.61624	8.61624	-11.1722	11.1722	-10.4643	10.4643
EX_5eipenc[e]	-8.277	8.277	-6.13048	6.13048	-20.1213	20.1213	-12.5927	12.5927
Ex_glc-D[e]	-7.16678	-3.38795	-5.00895	-2.36788	-7.24993	-3.42726	-4.07258	-1.92523
EX_hxan(e)	-0.000179015	-0.000172752	-0.000127034	-0.000122589	-0.00011263	-0.000108689	-4.03257e-05	-3.89148e-05
EX_ivcrn[e]	-9.32895	9.32895	-6.36602	6.36602	-10.2952	10.2952	-3.21295	3.21295
EX_gln_L(e)	-0.00144226	-0.00143666	-0.00158373	-0.00157758	-0.00134943	-0.00134419	-0.00102925	-0.00102525
EX_his_L(e)	-0.0020885	-0.00179209	-0.0018574	-0.00159379	-0.00202811	-0.00174027	-10	10
EX_lnlc(e)	-0.0454148	-0.0187037	-0.0431071	-0.0177533	-0.147116	-0.0605886	-0.112927	-0.0465083
EX_lkynre	-1.34817	-1.34682	-0.845436	-0.844588	-1.28559	-1.2843	-0.846324	-0.845476
EX_dmgly	-22.04	-22.0385	-55.4217	-20.95	-23.1723	-23.1707	-55.4217	-30.7416
EX_odecrn[e]	-9.17705	9.17705	-11.1509	11.1509	-38.3866	38.3866	-7.27444	7.27444
EX_ocdcea(e)	-4.50425	4.50425	-4.20625	4.20625	-14.0408	14.0408	-12.2004	12.2004
EX_hdcea[e]	-2.91234	2.91234	-2.72957	2.72957	-14.3774	14.3774	-11.4223	11.4223
EX_PCRN	5.56275	9.33443	-0.000468743	11.0275	-0.000468743	6.38842	-0.000468743	6.38842
EX_sphs1p(e)	-18.1533	-18.1329	-19.9426	-19.9202	-17.3015	-17.282	-20.0951	-20.0726
EX_tmao[e]	-8.46075	8.46075	-5.33754	5.33754	-10.3338	10.3338	-6.76646	6.76646
EX_urate(e)	0.171534	0.210398	0.180243	0.22108	0.168965	0.207248	0.213932	0.262402

## Sheet: Validation of GEMs
Table S6 - Validation of GEMs phenotype A, B, C, and D
	Phenotype A			Phenotype B			Phenotype C			Phenotype D
	h	p		h	p		h	p		h	p
'EX_ala_L(e)'	1	4.21434e-46		1	7.08299e-51		1	8.49709e-55		1	2.52869e-222
'EX_gly(e)'	1	0.00321599		1	0.00321669		1	1.13805e-177		0	0.942241
'EX_val_L(e)'	1	2.57094e-28		1	1.18861e-157		1	0.0245236		1	5.65736e-67
'EX_leu_L(e)'	1	0		1	0		1	0		1	0
'EX_ile_L(e)'	1	0		1	1.51053e-28		1	1.75664e-140		1	0
'EX_thr_L(e)'	1	1.27602e-07		1	0.000203145		1	0.0283204		1	4.85525e-05
'EX_pro_L(e)'	1	9.70761e-14		0	0.33709		1	1.00278e-51		1	3.47985e-10
'EX_asn_L(e)'	1	6.30153e-85		1	8.46013e-05		1	6.50874e-16		1	0.000845485
'EX_ser_L(e)'	1	1.55918e-230		1	0.0389168		1	1.19969e-58		1	0
'EX_glu_L(e)'	1	0		1	0		1	0		1	0
'EX_met_L(e)'	0	0.293991		1	6.6485e-22		1	5.87837e-08		1	1.38022e-12
'EX_phe_L(e)'	1	1.05854e-48		1	1.77886e-219		1	1.03575e-16		1	2.66053e-24
'EX_orn(e)'	1	9.42179e-72		1	2.50701e-17		1	1.88239e-15		1	5.04535e-09
'EX_lys_L(e)'	1	9.49579e-185		1	1.2157e-185		1	0.000153404		1	4.93651e-193
'EX_tyr_L(e)'	1	0		1	9.88751e-68		1	0		1	1.52585e-148
'EX_trp_L(e)'	1	0		1	1.06219e-230		1	0		1	0
'EX_asp_L(e)'	1	0		1	0		1	0		1	0
'EX_Lcystin(e)'	1	0		1	0		1	5.62569e-52		1	4.90178e-166
'EX_pyr(e)'	1	0		1	6.60542e-44		1	3.5113e-09		1	0
'EX_fume'	1	3.24128e-187		1	2.25722e-06		1	1.01332e-11		1	3.06278e-22
'EX_succ(e)'	1	8.73759e-81		1	1.11901e-303		1	0		1	0
'EX_lac_D(e)'	0	0.0741471		1	2.06154e-06		1	1.74434e-52		1	2.25772e-64
'EX_male'	1	9.05184e-82		1	3.23178e-47		1	1.44068e-19		1	5.45834e-104
'EX_12HETE'	1	0		1	0		1	3.89922e-245		1	1.14195e-42
'EX_5oxoe'	1	0		1	0		1	0		1	0
'EX_ACRNT'	1	0		1	0		1	3.1599e-56		1	0.0442835
'EX_adn(e)'	1	0		1	0		1	1.52714e-75		1	3.76382e-10
'EX_akge'	1	0		1	0		1	0		1	0
'EX_lnlnca(e)'	1	4.29719e-34		1	3.63798e-155		1	0		1	2.34738e-62
'EX_arachd(e)'	0	0.988842		0	0.0696197		0	0.0534472		1	0.0188658
'EX_crne'	1	0		1	0		1	2.17841e-36		1	0
'EX_c10crn[e]'	1	0.0166		0	0.14838		0	0.294023		1	1.26093e-09
'EX_dlnlcg(e)'	1	1.11885e-114		1	7.31162e-54		1	3.7437e-63		1	4.22988e-62
'EX_crvnc(e)'	0	0.0700083		1	6.20586e-14		1	1.212e-15		1	0.0414084
'EX_clpnd[e]'	1	1.82595e-23		1	2.96272e-08		1	1.88227e-37		0	0.060427
'EX_adrn(e)'	1	0		1	0		1	0.0347075		1	1.59409e-54
'EX_dodecanac[e]'	0	0.328416		0	0.13809		1	1.57201e-12		0	0.0869143
'EX_5eipenc[e]'	0	0.490051		1	2.50226e-05		1	4.31925e-14		0	0.111564
'Ex_glc-D[e]'	1	3.63595e-09		1	7.10975e-06		1	2.10016e-75		0	0.616802
'EX_hxan(e)'	1	0.0131538		1	9.18231e-27		1	6.34574e-10		1	9.81834e-06
'EX_ivcrn[e]'	1	6.16897e-28		0	0.41674		1	5.27611e-30		1	9.83802e-11
'EX_gln_L(e)'	1	5.14653e-46		1	0		1	0		1	0
'EX_his_L(e)'	1	0		1	9.49043e-225		0	0.129987		1	1.52256e-16
'EX_lnlc(e)'	1	1.63019e-05		1	1.88977e-262		1	1.49737e-27		1	0
'EX_lkynre'	1	1.23931e-114		0	0.911538		1	2.32485e-09		1	1.27659e-34
'EX_dmgly'	1	0		1	0		1	0		1	0
'EX_odecrn[e]'	1	0		1	0		1	0		1	0
'EX_ocdcea(e)'	1	0		1	0		1	0		1	0
'EX_hdcea[e]'	1	0		1	0		1	0		1	0
'EX_PCRN'	1	0		1	0		1	0		1	0
'EX_sphs1p(e)'	1	0		1	0		1	0		1	0
'EX_tmao[e]'	1	0		1	0		1	0		1	0
'EX_urate(e)'	1	0		1	0		1	0		1	0
	47			47			50			48

## Sheet: 190 main activities
Table S7 - 190 main activities of the intracellular metabolism in the endothelial cell
SYSTEM	SUBSYSTEM	DESCRIPTION	IN	IN LB	IN UB	OUT	OUT LB	OUT UB
ENERGY METABOLISM	OXYDATIVE PHOSPHORYLATION	Oxidative phosphorylation via NADH-coenzyme Q oxidoreductase (COMPLEX I)	q10[m]	1	1	q10h2[m]	1	1
ENERGY METABOLISM	OXYDATIVE PHOSPHORYLATION	Oxidative phosphorylation via NADH-coenzyme Q oxidoreductase (COMPLEX I)	nadh[m]	1	1	nad[m]	1	1
ENERGY METABOLISM	OXYDATIVE PHOSPHORYLATION	Oxidative phosphorylation via NADH-coenzyme Q oxidoreductase (COMPLEX I)	h[m]	5	5	h[c]	4	4
ENERGY METABOLISM	OXYDATIVE PHOSPHORYLATION	Oxidative phosphorylation via succinate-coenzyme Q oxidoreductase (COMPLEX II)	succ[m]	1	1	fum[m]	1	1
ENERGY METABOLISM	OXYDATIVE PHOSPHORYLATION	Oxidative phosphorylation via succinate-coenzyme Q oxidoreductase (COMPLEX II)	fad[m]	1	1	fadh2[m]	1	1
ENERGY METABOLISM	KREBS CYCLE	Krebs cycle - oxidative decarboxylation of pyruvate	pyr[m]	1	1	accoa[m]	1	1
ENERGY METABOLISM	KREBS CYCLE	Krebs cycle - oxidative decarboxylation of pyruvate	nad[m]	1	1	nadh[m]	1	1
ENERGY METABOLISM	KREBS CYCLE	Krebs cycle - oxidative decarboxylation of pyruvate	coa[m]	1	1	co2[m]	1	1
ENERGY METABOLISM	KREBS CYCLE	Krebs cycle - NADH generation	accoa[m]	1	1	coa[m]	1	1
ENERGY METABOLISM	KREBS CYCLE	Krebs cycle - NADH generation	gdp[m]	1	1	fadh2[m]	1	1
ENERGY METABOLISM	KREBS CYCLE	Krebs cycle - NADH generation	fad[m]	1	1	gtp[m]	1	1
ENERGY METABOLISM	KREBS CYCLE	Krebs cycle - NADH generation	nad[m]	3	3	nadh[m]	3	3
ENERGY METABOLISM	KREBS CYCLE	Krebs cycle - NADH generation	pi[m]			co2[m]	2	2
ENERGY METABOLISM	KREBS CYCLE	Krebs cycle - NADH generation	h2o[m]	2	2	h[m]	2	3
ENERGY METABOLISM	ATP GENERATION	ATP regeneration from glucose (normoxic conditions) - glycolysis + krebs cycle	glc-D[c]	1	1	atp[c]	30	32
ENERGY METABOLISM	ATP GENERATION	ATP regeneration from glucose (normoxic conditions) - glycolysis + krebs cycle	o2[c]	6	6	h2o[c]	36	38
ENERGY METABOLISM	ATP GENERATION	ATP regeneration from glucose (normoxic conditions) - glycolysis + krebs cycle	pi[c]	30	32	co2[c]	6	6
ENERGY METABOLISM	ATP GENERATION	ATP regeneration from glucose (normoxic conditions) - glycolysis + krebs cycle	adp[c]	30	32
ENERGY METABOLISM	ATP GENERATION	ATP regeneration from glucose (normoxic conditions) - glycolysis + krebs cycle	h[c]	30	32
ENERGY METABOLISM	ATP GENERATION	ATP generation from glucose (hypoxic conditions) - glycolysis	glc-D[c]	1	1	pyr[c]	2	2
ENERGY METABOLISM	ATP GENERATION	ATP generation from glucose (hypoxic conditions) - glycolysis	nad[c]	2	2	h[c]	2	2
ENERGY METABOLISM	ATP GENERATION	ATP generation from glucose (hypoxic conditions) - glycolysis	adp[c]	2	2	atp[c]	2	2
ENERGY METABOLISM	ATP GENERATION	ATP generation from glucose (hypoxic conditions) - glycolysis	pi[c]	2	2	nadh[c]	2	2
ENERGY METABOLISM	ATP GENERATION	ATP generation from glucose (hypoxic conditions) - glycolysis				h2o[c]	2	2
ENERGY METABOLISM	OXIDATIVE PHOSPHORYLATION & ROS DETOXIFICATION	Reactive oxygen species detoxification (H2O2 to H2O)	h2o2[x]	2	2	h2o[x]	2	2
ENERGY METABOLISM	OXIDATIVE PHOSPHORYLATION & ROS DETOXIFICATION	Reactive oxygen species detoxification (H2O2 to H2O)				o2[x]	1	1
ENERGY METABOLISM	REDOX METABOLISM	Presence of the thioredoxin system through the thioredoxin reductase activity	h[c]	1	1	nadp[c]	1	1
ENERGY METABOLISM	REDOX METABOLISM	Presence of the thioredoxin system through the thioredoxin reductase activity	nadph[c]	1	1	trdrd[c]	1	1
ENERGY METABOLISM	REDOX METABOLISM	Presence of the thioredoxin system through the thioredoxin reductase activity	trdox[c]	1	1
NUCLEOTIDE METABOLISM	IMP SYNTHESIS - PURINE METABOLISM	Inosine monophosphate synthesis (IMP)	glc-D[c]	1	1	imp[c]	1	1
NUCLEOTIDE METABOLISM	IMP SYNTHESIS - PURINE METABOLISM	Inosine monophosphate synthesis (IMP)	gln_L[c]	2	2	glu-L[c]	2	2
NUCLEOTIDE METABOLISM	IMP SYNTHESIS - PURINE METABOLISM	Inosine monophosphate synthesis (IMP)	asp_L[c]	1	1	thf[c]	2	2
NUCLEOTIDE METABOLISM	IMP SYNTHESIS - PURINE METABOLISM	Inosine monophosphate synthesis (IMP)	gly[c]	1	1	fum[c]	1	1
NUCLEOTIDE METABOLISM	IMP SYNTHESIS - PURINE METABOLISM	Inosine monophosphate synthesis (IMP)	10fthf[c]	2	2	ppi[c]	1	1
NUCLEOTIDE METABOLISM	IMP SYNTHESIS - PURINE METABOLISM	Inosine monophosphate synthesis (IMP)	atp[c]	6	6	adp[c]	5	5
NUCLEOTIDE METABOLISM	IMP SYNTHESIS - PURINE METABOLISM	Inosine monophosphate synthesis (IMP)	h2o[c]	2	2	h[c]	11	11
NUCLEOTIDE METABOLISM	IMP SYNTHESIS - PURINE METABOLISM	Inosine monophosphate synthesis (IMP)	nadp[c]	2	2	pi[c]	4	4
NUCLEOTIDE METABOLISM	IMP SYNTHESIS - PURINE METABOLISM	Inosine monophosphate synthesis (IMP)				nadph[c]	2	2
NUCLEOTIDE METABOLISM	IMP SYNTHESIS - PURINE METABOLISM	Inosine monophosphate synthesis (IMP)				amp[c]	1	1
NUCLEOTIDE METABOLISM	UMP SYNTHESIS	Cytidine triphosphate synthesis (CTP)	gln_L[c]	1	2	glu-L[c]	1	2
NUCLEOTIDE METABOLISM	UMP SYNTHESIS	Cytidine triphosphate synthesis (CTP)	hco3[c]	1	1	ctp[c]	1	1
NUCLEOTIDE METABOLISM	UMP SYNTHESIS	Cytidine triphosphate synthesis (CTP)	asp_L[c]	1	1	q10h2[m]	1	1
NUCLEOTIDE METABOLISM	UMP SYNTHESIS	Cytidine triphosphate synthesis (CTP)	q10[m]	1	1	h[c]	7	7
NUCLEOTIDE METABOLISM	UMP SYNTHESIS	Cytidine triphosphate synthesis (CTP)	glc-D[c]	1	1	pi[c]	3	3
NUCLEOTIDE METABOLISM	UMP SYNTHESIS	Cytidine triphosphate synthesis (CTP)	atp[c]	7	7	adp[c]	6	6
NUCLEOTIDE METABOLISM	UMP SYNTHESIS	Cytidine triphosphate synthesis (CTP)	h2o[c]	1	2	ppi[c]	1	1
NUCLEOTIDE METABOLISM	UMP SYNTHESIS	Cytidine triphosphate synthesis (CTP)	nadp[c]	2	2	co2[c]	2	2
NUCLEOTIDE METABOLISM	UMP SYNTHESIS	Cytidine triphosphate synthesis (CTP)	nh4[c]	0	1	nadph[c]	2	2
NUCLEOTIDE METABOLISM	UMP SYNTHESIS	Cytidine triphosphate synthesis (CTP)				amp[c]	1	1
NUCLEOTIDE METABOLISM	IMP SYNTHESIS - PURINE METABOLISM	Guanosine triphosphate synthesis (GTP)	glc-D[c]	1	1	gtp[c]	1	1
NUCLEOTIDE METABOLISM	IMP SYNTHESIS - PURINE METABOLISM	Guanosine triphosphate synthesis (GTP)	gln_L[c]	3	3	glu-L[c]	3	3
NUCLEOTIDE METABOLISM	IMP SYNTHESIS - PURINE METABOLISM	Guanosine triphosphate synthesis (GTP)	asp_L[c]	1	1	thf[c]	2	2
NUCLEOTIDE METABOLISM	IMP SYNTHESIS - PURINE METABOLISM	Guanosine triphosphate synthesis (GTP)	gly[c]	1	1	fum[c]	1	1
NUCLEOTIDE METABOLISM	IMP SYNTHESIS - PURINE METABOLISM	Guanosine triphosphate synthesis (GTP)	10fthf[c]	2	2	ppi[c]	2	2
NUCLEOTIDE METABOLISM	IMP SYNTHESIS - PURINE METABOLISM	Guanosine triphosphate synthesis (GTP)	nadp[c]	2	2	adp[c]	7	7
NUCLEOTIDE METABOLISM	IMP SYNTHESIS - PURINE METABOLISM	Guanosine triphosphate synthesis (GTP)	atp[c]	9	9	h[c]	14	14
NUCLEOTIDE METABOLISM	IMP SYNTHESIS - PURINE METABOLISM	Guanosine triphosphate synthesis (GTP)	h2o[c]	4	4	pi[c]	4	4
NUCLEOTIDE METABOLISM	IMP SYNTHESIS - PURINE METABOLISM	Guanosine triphosphate synthesis (GTP)	nad[c]	1	1	nadh[c]	1	1
NUCLEOTIDE METABOLISM	IMP SYNTHESIS - PURINE METABOLISM	Guanosine triphosphate synthesis (GTP)				nadph[c]	2	2
NUCLEOTIDE METABOLISM	IMP SYNTHESIS - PURINE METABOLISM	Guanosine triphosphate synthesis (GTP)				amp[c]	2	2
NUCLEOTIDE METABOLISM	UMP SYNTHESIS	Uridine triphosphate synthesis (UTP)	gln_L[c]	1	1	glu-L[c]	1	1
NUCLEOTIDE METABOLISM	UMP SYNTHESIS	Uridine triphosphate synthesis (UTP)	hco3[c]	1	1	utp[c]	1	1
NUCLEOTIDE METABOLISM	UMP SYNTHESIS	Uridine triphosphate synthesis (UTP)	asp_L[c]	1	1	q10h2[m]	1	1
NUCLEOTIDE METABOLISM	UMP SYNTHESIS	Uridine triphosphate synthesis (UTP)	q10[m]	1	1	h[c]	5	5
NUCLEOTIDE METABOLISM	UMP SYNTHESIS	Uridine triphosphate synthesis (UTP)	glc-D[c]	1	1	pi[c]	2	2
NUCLEOTIDE METABOLISM	UMP SYNTHESIS	Uridine triphosphate synthesis (UTP)	h2o[c]	1	1	adp[c]	5	5
NUCLEOTIDE METABOLISM	UMP SYNTHESIS	Uridine triphosphate synthesis (UTP)	atp[c]	6	6	ppi[c]	1	1
NUCLEOTIDE METABOLISM	UMP SYNTHESIS	Uridine triphosphate synthesis (UTP)	nadp[c]	2	2	co2[c]	2	2
NUCLEOTIDE METABOLISM	UMP SYNTHESIS	Uridine triphosphate synthesis (UTP)				nadph[c]	2	2
NUCLEOTIDE METABOLISM	UMP SYNTHESIS	Uridine triphosphate synthesis (UTP)				amp[c]	1	1
NUCLEOTIDE METABOLISM	DEOXYNUCLEOTIDES SYNTHESIS	Deoxyadenosine triphosphate synthesis (dATP)	glc-D[c]	1	1	datp[c]	1	1
NUCLEOTIDE METABOLISM	DEOXYNUCLEOTIDES SYNTHESIS	Deoxyadenosine triphosphate synthesis (dATP)	gln_L[c]	2	2	glu-L[c]	2	2
NUCLEOTIDE METABOLISM	DEOXYNUCLEOTIDES SYNTHESIS	Deoxyadenosine triphosphate synthesis (dATP)	asp_L[c]	2	2	thf[c]	2	2
NUCLEOTIDE METABOLISM	DEOXYNUCLEOTIDES SYNTHESIS	Deoxyadenosine triphosphate synthesis (dATP)	gly[c]	1	1	fum[c]	2	2
NUCLEOTIDE METABOLISM	DEOXYNUCLEOTIDES SYNTHESIS	Deoxyadenosine triphosphate synthesis (dATP)	10fthf[c]	2	3	ppi[c]	1	1
NUCLEOTIDE METABOLISM	DEOXYNUCLEOTIDES SYNTHESIS	Deoxyadenosine triphosphate synthesis (dATP)	atp[c]	8	8	adp[c]	6	6
NUCLEOTIDE METABOLISM	DEOXYNUCLEOTIDES SYNTHESIS	Deoxyadenosine triphosphate synthesis (dATP)	h2o[c]	1	1	h[c]	13	13
NUCLEOTIDE METABOLISM	DEOXYNUCLEOTIDES SYNTHESIS	Deoxyadenosine triphosphate synthesis (dATP)	trdrd[c]	1	1	pi[c]	5	5
NUCLEOTIDE METABOLISM	DEOXYNUCLEOTIDES SYNTHESIS	Deoxyadenosine triphosphate synthesis (dATP)	nadp[c]	2	2	amp[c]	2	2
NUCLEOTIDE METABOLISM	DEOXYNUCLEOTIDES SYNTHESIS	Deoxyadenosine triphosphate synthesis (dATP)				nadph[c]	2	2
NUCLEOTIDE METABOLISM	DEOXYNUCLEOTIDES SYNTHESIS	Deoxyadenosine triphosphate synthesis (dATP)				trdox[c]	1	1
NUCLEOTIDE METABOLISM	DEOXYNUCLEOTIDES SYNTHESIS	Deoxycytidine triphosphate synthesis (dCTP)	gln_L[c]	1	2	glu-L[c]	1	2
NUCLEOTIDE METABOLISM	DEOXYNUCLEOTIDES SYNTHESIS	Deoxycytidine triphosphate synthesis (dCTP)	hco3[c]	1	1	dctp[c]	1	1
NUCLEOTIDE METABOLISM	DEOXYNUCLEOTIDES SYNTHESIS	Deoxycytidine triphosphate synthesis (dCTP)	asp_L[c]	1	1	q10h2[m]	1	1
NUCLEOTIDE METABOLISM	DEOXYNUCLEOTIDES SYNTHESIS	Deoxycytidine triphosphate synthesis (dCTP)	q10[m]	1	1	h[c]	7	7
NUCLEOTIDE METABOLISM	DEOXYNUCLEOTIDES SYNTHESIS	Deoxycytidine triphosphate synthesis (dCTP)	glc-D[c]	1	1	pi[c]	3	3
NUCLEOTIDE METABOLISM	DEOXYNUCLEOTIDES SYNTHESIS	Deoxycytidine triphosphate synthesis (dCTP)	atp[c]	7	7	adp[c]	6	6
NUCLEOTIDE METABOLISM	DEOXYNUCLEOTIDES SYNTHESIS	Deoxycytidine triphosphate synthesis (dCTP)	h2o[c]	1	2	ppi[c]	1	1
NUCLEOTIDE METABOLISM	DEOXYNUCLEOTIDES SYNTHESIS	Deoxycytidine triphosphate synthesis (dCTP)	nadp[c]	2	2	co2[c]	2	2
NUCLEOTIDE METABOLISM	DEOXYNUCLEOTIDES SYNTHESIS	Deoxycytidine triphosphate synthesis (dCTP)	nh4[c]	0	1	nadph[c]	2	2
NUCLEOTIDE METABOLISM	DEOXYNUCLEOTIDES SYNTHESIS	Deoxycytidine triphosphate synthesis (dCTP)	trdrd[c]	1	1	amp[c]	1	1
NUCLEOTIDE METABOLISM	DEOXYNUCLEOTIDES SYNTHESIS	Deoxycytidine triphosphate synthesis (dCTP)				trdox[c]	1	1
NUCLEOTIDE METABOLISM	DEOXYNUCLEOTIDES SYNTHESIS	Deoxycytidine triphosphate synthesis (dCTP)				h2o[c]	1	1
NUCLEOTIDE METABOLISM	DEOXYNUCLEOTIDES SYNTHESIS	Deoxyguanosine triphosphate synthesis (dGTP)	glc-D[c]	1	1	dgtp[c]	1	1
NUCLEOTIDE METABOLISM	DEOXYNUCLEOTIDES SYNTHESIS	Deoxyguanosine triphosphate synthesis (dGTP)	gln_L[c]	3	3	glu-L[c]	3	3
NUCLEOTIDE METABOLISM	DEOXYNUCLEOTIDES SYNTHESIS	Deoxyguanosine triphosphate synthesis (dGTP)	asp_L[c]	1	1	thf[c]	2	2
NUCLEOTIDE METABOLISM	DEOXYNUCLEOTIDES SYNTHESIS	Deoxyguanosine triphosphate synthesis (dGTP)	gly[c]	1	1	fum[c]	1	1
NUCLEOTIDE METABOLISM	DEOXYNUCLEOTIDES SYNTHESIS	Deoxyguanosine triphosphate synthesis (dGTP)	10fthf[c]	2	2	ppi[c]	2	2
NUCLEOTIDE METABOLISM	DEOXYNUCLEOTIDES SYNTHESIS	Deoxyguanosine triphosphate synthesis (dGTP)	nadp[c]	2	2	adp[c]	7	7
NUCLEOTIDE METABOLISM	DEOXYNUCLEOTIDES SYNTHESIS	Deoxyguanosine triphosphate synthesis (dGTP)	atp[c]	9	9	h[c]	14	14
NUCLEOTIDE METABOLISM	DEOXYNUCLEOTIDES SYNTHESIS	Deoxyguanosine triphosphate synthesis (dGTP)	h2o[c]	4	4	pi[c]	4	4
NUCLEOTIDE METABOLISM	DEOXYNUCLEOTIDES SYNTHESIS	Deoxyguanosine triphosphate synthesis (dGTP)	nad[c]	1	1	nadh[c]	1	1
NUCLEOTIDE METABOLISM	DEOXYNUCLEOTIDES SYNTHESIS	Deoxyguanosine triphosphate synthesis (dGTP)	trdrd[c]	1	1	nadph[c]	2	2
NUCLEOTIDE METABOLISM	DEOXYNUCLEOTIDES SYNTHESIS	Deoxyguanosine triphosphate synthesis (dGTP)				amp[c]	2	2
NUCLEOTIDE METABOLISM	DEOXYNUCLEOTIDES SYNTHESIS	Deoxyguanosine triphosphate synthesis (dGTP)				trdox[c]	1	1
NUCLEOTIDE METABOLISM	DEOXYNUCLEOTIDES SYNTHESIS	Deoxyguanosine triphosphate synthesis (dGTP)				h2o[c]	1	1
NUCLEOTIDE METABOLISM	DEOXYNUCLEOTIDES SYNTHESIS	Deoxyuridine triphosphate synthesis (dUTP)	gln_L[c]	1	1	glu-L[c]	1	1
NUCLEOTIDE METABOLISM	DEOXYNUCLEOTIDES SYNTHESIS	Deoxyuridine triphosphate synthesis (dUTP)	hco3[c]	1	1	dutp[c]	1	1
NUCLEOTIDE METABOLISM	DEOXYNUCLEOTIDES SYNTHESIS	Deoxyuridine triphosphate synthesis (dUTP)	asp_L[c]	1	1	q10h2[m]	1	1
NUCLEOTIDE METABOLISM	DEOXYNUCLEOTIDES SYNTHESIS	Deoxyuridine triphosphate synthesis (dUTP)	q10[m]	1	1	h[c]	5	5
NUCLEOTIDE METABOLISM	DEOXYNUCLEOTIDES SYNTHESIS	Deoxyuridine triphosphate synthesis (dUTP)	glc-D[c]	1	1	pi[c]	2	2
NUCLEOTIDE METABOLISM	DEOXYNUCLEOTIDES SYNTHESIS	Deoxyuridine triphosphate synthesis (dUTP)	h2o[c]	1	1	adp[c]	5	5
NUCLEOTIDE METABOLISM	DEOXYNUCLEOTIDES SYNTHESIS	Deoxyuridine triphosphate synthesis (dUTP)	atp[c]	6	6	ppi[c]	1	1
NUCLEOTIDE METABOLISM	DEOXYNUCLEOTIDES SYNTHESIS	Deoxyuridine triphosphate synthesis (dUTP)	nadp[c]	2	2	co2[c]	2	2
NUCLEOTIDE METABOLISM	DEOXYNUCLEOTIDES SYNTHESIS	Deoxyuridine triphosphate synthesis (dUTP)	trdrd[c]	1	1	nadph[c]	2	2
NUCLEOTIDE METABOLISM	DEOXYNUCLEOTIDES SYNTHESIS	Deoxyuridine triphosphate synthesis (dUTP)				amp[c]	1	1
NUCLEOTIDE METABOLISM	DEOXYNUCLEOTIDES SYNTHESIS	Deoxyuridine triphosphate synthesis (dUTP)				trdox[c]	1	1
NUCLEOTIDE METABOLISM	DEOXYNUCLEOTIDES SYNTHESIS	Deoxyuridine triphosphate synthesis (dUTP)				h2o[c]	1	1
NUCLEOTIDE METABOLISM	DEOXYNUCLEOTIDES SYNTHESIS	Deoxythymidine triphosphate synthesis (dTTP)	gln_L[c]	1	1	glu-L[c]	1	1
NUCLEOTIDE METABOLISM	DEOXYNUCLEOTIDES SYNTHESIS	Deoxythymidine triphosphate synthesis (dTTP)	hco3[c]	1	1	dttp[c]	1	1
NUCLEOTIDE METABOLISM	DEOXYNUCLEOTIDES SYNTHESIS	Deoxythymidine triphosphate synthesis (dTTP)	asp_L[c]	1	1	q10h2[m]	1	1
NUCLEOTIDE METABOLISM	DEOXYNUCLEOTIDES SYNTHESIS	Deoxythymidine triphosphate synthesis (dTTP)	q10[m]	1	1	h[c]	6	6
NUCLEOTIDE METABOLISM	DEOXYNUCLEOTIDES SYNTHESIS	Deoxythymidine triphosphate synthesis (dTTP)	glc-D[c]	1	1	pi[c]	3	3
NUCLEOTIDE METABOLISM	DEOXYNUCLEOTIDES SYNTHESIS	Deoxythymidine triphosphate synthesis (dTTP)	h2o[c]	2	2	adp[c]	6	6
NUCLEOTIDE METABOLISM	DEOXYNUCLEOTIDES SYNTHESIS	Deoxythymidine triphosphate synthesis (dTTP)	atp[c]	7	7	ppi[c]	1	1
NUCLEOTIDE METABOLISM	DEOXYNUCLEOTIDES SYNTHESIS	Deoxythymidine triphosphate synthesis (dTTP)	nadp[c]	2	2	co2[c]	2	2
NUCLEOTIDE METABOLISM	DEOXYNUCLEOTIDES SYNTHESIS	Deoxythymidine triphosphate synthesis (dTTP)	trdrd[c]	1	1	nadph[c]	2	2
NUCLEOTIDE METABOLISM	DEOXYNUCLEOTIDES SYNTHESIS	Deoxythymidine triphosphate synthesis (dTTP)	mlthf[c]	1	1	amp[c]	1	1
NUCLEOTIDE METABOLISM	DEOXYNUCLEOTIDES SYNTHESIS	Deoxythymidine triphosphate synthesis (dTTP)				trdox[c]	1	1
NUCLEOTIDE METABOLISM	DEOXYNUCLEOTIDES SYNTHESIS	Deoxythymidine triphosphate synthesis (dTTP)				h2o[c]	1	1
NUCLEOTIDE METABOLISM	DEOXYNUCLEOTIDES SYNTHESIS	Deoxythymidine triphosphate synthesis (dTTP)				dhf[c]	1	1
NUCLEOTIDE METABOLISM	SALVAGE	AMP salvage from adenine	prpp[c]	1	1	ppi[c]	1	1
NUCLEOTIDE METABOLISM	SALVAGE	AMP salvage from adenine	ade[c]	1	1	amp[c]	1	1
NUCLEOTIDE METABOLISM	SALVAGE	IMP salvage from hypoxanthine	hxan[c]	1	1	imp[c]	1	1
NUCLEOTIDE METABOLISM	SALVAGE	IMP salvage from hypoxanthine	prpp[c]	1	1	ppi[c]	1	1
NUCLEOTIDE METABOLISM	SALVAGE	GMP salvage from guanine	gua[c]	1	1	gmp[c]	1	1
NUCLEOTIDE METABOLISM	SALVAGE	GMP salvage from guanine	prpp[c]	1	1	ppi[c]	1	1
NUCLEOTIDE METABOLISM	COFACTOR	3'-Phospho-5'-adenylyl sulfate synthesis	so4[c]	1	1	paps[c]	1	1
NUCLEOTIDE METABOLISM	COFACTOR	3'-Phospho-5'-adenylyl sulfate synthesis	atp[c]	2	2	adp[c]	1	1
NUCLEOTIDE METABOLISM	COFACTOR	3'-Phospho-5'-adenylyl sulfate synthesis	h[c]	1	1	h[c]	1	1
NUCLEOTIDE METABOLISM	COFACTOR	3'-Phospho-5'-adenylyl sulfate synthesis				ppi[c]	1	1
NUCLEOTIDE METABOLISM	PURINE CATABOLISM	Degradation of adenine to urate	ade[c]	1	1	urate[x]	1	1
NUCLEOTIDE METABOLISM	PURINE CATABOLISM	Degradation of adenine to urate	h2o[c]	2	2	nh4[c]	1	1
NUCLEOTIDE METABOLISM	PURINE CATABOLISM	Degradation of adenine to urate	h[c]	1	1	h2o2[x]	2	2
NUCLEOTIDE METABOLISM	PURINE CATABOLISM	Degradation of adenine to urate	o2[x]	2	2	r1p[c]	1	1
NUCLEOTIDE METABOLISM	PURINE CATABOLISM	Degradation of adenine to urate	prpp[c]	1	1	ppi[c]	1	1
NUCLEOTIDE METABOLISM	PURINE CATABOLISM	Degradation of adenine to urate	h2o[x]	2	2
NUCLEOTIDE METABOLISM	PURINE CATABOLISM	Degradation of guanine to urate	gua[c]	1	1	urate[x]	1	1
NUCLEOTIDE METABOLISM	PURINE CATABOLISM	Degradation of guanine to urate	h2o[x]	1	1	nh4[c]	1	1
NUCLEOTIDE METABOLISM	PURINE CATABOLISM	Degradation of guanine to urate	h2o[c]	1	1	nadh[x]	1	1
NUCLEOTIDE METABOLISM	PURINE CATABOLISM	Degradation of guanine to urate	nad[x]	1	1	h[x]	0	1
NUCLEOTIDE METABOLISM	PYRIMIDINE CATABOLISM	Degradation of cytosine	csn[c]	1	1	ala_B[c]	1	1
NUCLEOTIDE METABOLISM	PYRIMIDINE CATABOLISM	Degradation of cytosine	h2o[c]	3	3	co2[c]	1	1
NUCLEOTIDE METABOLISM	PYRIMIDINE CATABOLISM	Degradation of cytosine	h[c]	3	3	nh4[c]	2	2
NUCLEOTIDE METABOLISM	PYRIMIDINE CATABOLISM	Degradation of cytosine	nadph[c]	1	1	nadp[c]	1	1
NUCLEOTIDE METABOLISM	PYRIMIDINE CATABOLISM	Degradation of uracil	ura[c]	1	1	ala_B[c]	1	1
NUCLEOTIDE METABOLISM	PYRIMIDINE CATABOLISM	Degradation of uracil	h2o[c]	2	2	co2[c]	1	1
NUCLEOTIDE METABOLISM	PYRIMIDINE CATABOLISM	Degradation of uracil	h[c]	2	2	nh4[c]	1	1
NUCLEOTIDE METABOLISM	PYRIMIDINE CATABOLISM	Degradation of uracil	nadph[c]	1	1	nadp[c]	1	1
CARBOHYDRATES METABOLISM	GLUCONEOGENESIS	Gluconeogenesis from pyruvate	pyr[c]	2	2	glc-D[c]	1	1
CARBOHYDRATES METABOLISM	GLUCONEOGENESIS	Gluconeogenesis from pyruvate	cit[c]	2	2	cit[m]	2	2
CARBOHYDRATES METABOLISM	GLUCONEOGENESIS	Gluconeogenesis from pyruvate	nadh[c]	2	2	nad[c]	2	2
CARBOHYDRATES METABOLISM	GLUCONEOGENESIS	Gluconeogenesis from pyruvate	gtp[m]	2	2	gdp[m]	2	2
CARBOHYDRATES METABOLISM	GLUCONEOGENESIS	Gluconeogenesis from pyruvate	hco3[m]	2	2	co2[m]	2	2
CARBOHYDRATES METABOLISM	GLUCONEOGENESIS	Gluconeogenesis from pyruvate	atp[m]	2	2	adp[m]	2	2
CARBOHYDRATES METABOLISM	GLUCONEOGENESIS	Gluconeogenesis from pyruvate	atp[c]	2	2	adp[c]	2	2
CARBOHYDRATES METABOLISM	GLUCONEOGENESIS	Gluconeogenesis from pyruvate	h2o[c]	3	3	h[m]	2
CARBOHYDRATES METABOLISM	GLUCONEOGENESIS	Gluconeogenesis from pyruvate	h2o[r]	1		pi[m]	2
CARBOHYDRATES METABOLISM	GLUCONEOGENESIS	Gluconeogenesis from pyruvate	h[c]	2		pi[c]	3
CARBOHYDRATES METABOLISM	GLUCONEOGENESIS	Gluconeogenesis from pyruvate				pi[r]	1
CARBOHYDRATES METABOLISM	GLUCONEOGENESIS	Gluconeogenesis from Lactate	lac-L[m]	2	2	glc-D[c]	1	1
CARBOHYDRATES METABOLISM	GLUCONEOGENESIS	Gluconeogenesis from Lactate	nad[m]	2	2	cit[m]	2	2
CARBOHYDRATES METABOLISM	GLUCONEOGENESIS	Gluconeogenesis from Lactate	atp[m]	2	2	h[m]	4
CARBOHYDRATES METABOLISM	GLUCONEOGENESIS	Gluconeogenesis from Lactate	hco3[m]	2	2	nadh[m]	2	2
CARBOHYDRATES METABOLISM	GLUCONEOGENESIS	Gluconeogenesis from Lactate	gtp[m]	2	2	adp[m]	2	2
CARBOHYDRATES METABOLISM	GLUCONEOGENESIS	Gluconeogenesis from Lactate	cit[c]	2	2	pi[m]	2
CARBOHYDRATES METABOLISM	GLUCONEOGENESIS	Gluconeogenesis from Lactate	h2o[c]	3		co2[m]	2
CARBOHYDRATES METABOLISM	GLUCONEOGENESIS	Gluconeogenesis from Lactate	atp[c]	2		gdp[m]	2	2
CARBOHYDRATES METABOLISM	GLUCONEOGENESIS	Gluconeogenesis from Lactate	h[c]	2		adp[c]	2	2
CARBOHYDRATES METABOLISM	GLUCONEOGENESIS	Gluconeogenesis from Lactate	nadh[c]	2	2	nad[c]	2	2
CARBOHYDRATES METABOLISM	GLUCONEOGENESIS	Gluconeogenesis from Lactate	h2o[r]	1		pi[c]	3
CARBOHYDRATES METABOLISM	GLUCONEOGENESIS	Gluconeogenesis from Lactate				pi[r]	1
CARBOHYDRATES METABOLISM	GLUCONEOGENESIS	Gluconeogenesis from Glycerol	glyc[c]	2	2	glc-D[c]	1	1
CARBOHYDRATES METABOLISM	GLUCONEOGENESIS	Gluconeogenesis from Glycerol	atp[c]	2	2	adp[c]	2	2
CARBOHYDRATES METABOLISM	GLUCONEOGENESIS	Gluconeogenesis from Glycerol	nad[c]	2	2	nadh[c]	2	2
CARBOHYDRATES METABOLISM	GLUCONEOGENESIS	Gluconeogenesis from Glycerol	h2o[c]	1		h[c]	4
CARBOHYDRATES METABOLISM	GLUCONEOGENESIS	Gluconeogenesis from Glycerol	h2o[r]	1		pi[c]	1
CARBOHYDRATES METABOLISM	GLUCONEOGENESIS	Gluconeogenesis from Glycerol				pi[r]	1
CARBOHYDRATES METABOLISM	GLUCONEOGENESIS	Gluconeogenesis from Alanine	ala_L[c]	2	2	glc-D[c]	1	1
CARBOHYDRATES METABOLISM	GLUCONEOGENESIS	Gluconeogenesis from Alanine	akg[c]	2	2	glu-L[c]	2	2
CARBOHYDRATES METABOLISM	GLUCONEOGENESIS	Gluconeogenesis from Alanine	cit[c]	2	2	cit[m]	2	2
CARBOHYDRATES METABOLISM	GLUCONEOGENESIS	Gluconeogenesis from Alanine	nadh[c]	2	2	nad[c]	2	2
CARBOHYDRATES METABOLISM	GLUCONEOGENESIS	Gluconeogenesis from Alanine	gtp[m]	2	2	gdp[m]	2	2
CARBOHYDRATES METABOLISM	GLUCONEOGENESIS	Gluconeogenesis from Alanine	hco3[m]	2	2	co2[m]	2	2
CARBOHYDRATES METABOLISM	GLUCONEOGENESIS	Gluconeogenesis from Alanine	atp[m]	2	2	adp[m]	2	2
CARBOHYDRATES METABOLISM	GLUCONEOGENESIS	Gluconeogenesis from Alanine	atp[c]	2	2	adp[c]	2	2
CARBOHYDRATES METABOLISM	GLUCONEOGENESIS	Gluconeogenesis from Alanine	h2o[c]	3	3	h[m]	2
CARBOHYDRATES METABOLISM	GLUCONEOGENESIS	Gluconeogenesis from Alanine	h2o[r]	1		pi[m]	2
CARBOHYDRATES METABOLISM	GLUCONEOGENESIS	Gluconeogenesis from Alanine	h[c]	2		pi[c]	3
CARBOHYDRATES METABOLISM	GLUCONEOGENESIS	Gluconeogenesis from Alanine				pi[r]	1
CARBOHYDRATES METABOLISM	GLUCONEOGENESIS	Gluconeogenesis from Glutamine	gln_L[m]	1	1	pyr[m]	1	1
CARBOHYDRATES METABOLISM	GLUCONEOGENESIS	Gluconeogenesis from Glutamine	h2o[m]	3	3	nadh[m]	3	3
CARBOHYDRATES METABOLISM	GLUCONEOGENESIS	Gluconeogenesis from Glutamine	nad[m]	3	3	nh4[m]	2	2
CARBOHYDRATES METABOLISM	GLUCONEOGENESIS	Gluconeogenesis from Glutamine	adp[m]	1	1	h[m]	1	1
CARBOHYDRATES METABOLISM	GLUCONEOGENESIS	Gluconeogenesis from Glutamine	pi[m]	1	1	co2[m]	2	2
CARBOHYDRATES METABOLISM	GLUCONEOGENESIS	Gluconeogenesis from Glutamine	fad[m]	1	1	atp[m]	1	1
CARBOHYDRATES METABOLISM	GLUCONEOGENESIS	Gluconeogenesis from Glutamine				fadh2[m]	1	1
CARBOHYDRATES METABOLISM	GLYCOLYSIS-GLUCONEOGENESIS	Ethanol to acetaldehyde	etoh[c]	1	1	acald[c]	1	1
CARBOHYDRATES METABOLISM	GLYCOLYSIS-GLUCONEOGENESIS	Ethanol to acetaldehyde	nad[c]	1	1	nadh[c]	1	1
CARBOHYDRATES METABOLISM	GLYCOLYSIS-GLUCONEOGENESIS	Ethanol to acetaldehyde				h[c]	1	1
CARBOHYDRATES METABOLISM	PYRUVATE METABOLISM	Glucose to lactate conversion	glc-D[c]	1	1	lac-L[c]	2	2
CARBOHYDRATES METABOLISM	PYRUVATE METABOLISM	Glucose to lactate conversion	adp[c]	2	2	atp[c]	2	2
CARBOHYDRATES METABOLISM	PYRUVATE METABOLISM	Glucose to lactate conversion	pi[c]	2	2	h2o[c]	2	2
CARBOHYDRATES METABOLISM	PYRUVATE METABOLISM	Malate to pyruvate conversion	mal_L[m]	1	1	pyr[m]	1	1
CARBOHYDRATES METABOLISM	PYRUVATE METABOLISM	Malate to pyruvate conversion	nad[m]	1	1	co2[m]	1	1
CARBOHYDRATES METABOLISM	PYRUVATE METABOLISM	Malate to pyruvate conversion				nadh[m]	1	1
CARBOHYDRATES METABOLISM	PENTOSE PHOSPHATE PATHWAY	Synthesis of fructose-6-phosphate from erythrose-4-phosphate (HMP shunt)	f6p[c]	1	1	e4p[c]	1	1
CARBOHYDRATES METABOLISM	PENTOSE PHOSPHATE PATHWAY	Synthesis of fructose-6-phosphate from erythrose-4-phosphate (HMP shunt)	g3p[c]	1	1	xu5p-D[c]	1	1
CARBOHYDRATES METABOLISM	PENTOSE PHOSPHATE PATHWAY	Synthesis of ribose-5-phosphate	glc-D[c]	1	1	r5p[c]	1	1
CARBOHYDRATES METABOLISM	PENTOSE PHOSPHATE PATHWAY	Synthesis of ribose-5-phosphate	atp[c]	1	1	adp[c]	1	1
CARBOHYDRATES METABOLISM	PENTOSE PHOSPHATE PATHWAY	Synthesis of ribose-5-phosphate	nadp[c]	2	2	h[c]	3	3
CARBOHYDRATES METABOLISM	PENTOSE PHOSPHATE PATHWAY	Synthesis of ribose-5-phosphate	h2o[c]	1	1	nadph[c]	2	2
CARBOHYDRATES METABOLISM	PENTOSE PHOSPHATE PATHWAY	Synthesis of ribose-5-phosphate				co2[c]	1	1
CARBOHYDRATES METABOLISM	GALACTOSE METABOLISM	Synthesis of lactose	glc-D[g]	1	1	lcts[g]	1	1
CARBOHYDRATES METABOLISM	GALACTOSE METABOLISM	Synthesis of lactose	udpgal[g]	1	1	udp[g]	1	1
CARBOHYDRATES METABOLISM	GALACTOSE METABOLISM	Synthesis of lactose				h[g]	1	1
CARBOHYDRATES METABOLISM	GLYCOGEN METABOLISM	Glycogen biosynthesis	Tyr-ggn[c]	1	1	glygn2[c]	1	1
CARBOHYDRATES METABOLISM	GLYCOGEN METABOLISM	Glycogen biosynthesis	udpg[c]	11		h[c]	11
CARBOHYDRATES METABOLISM	GLYCOGEN METABOLISM	Glycogen biosynthesis				udp[c]	11
CARBOHYDRATES METABOLISM	GLYCOGEN METABOLISM	Glycogen degradation	glygn2[c]	1	1	glc-D[c]	8
CARBOHYDRATES METABOLISM	GLYCOGEN METABOLISM	Glycogen degradation	pi[c]	3		Tyr-ggn[c]	1	1
CARBOHYDRATES METABOLISM	GLYCOGEN METABOLISM	Glycogen degradation	h2o[c]	8		g1p[c]	3
CARBOHYDRATES METABOLISM	FRUCTOSE METABOLISM	Fructose degradation (to glucose-3-phosphate)	fru[c]	1	1	g3p[c]	2	2
CARBOHYDRATES METABOLISM	FRUCTOSE METABOLISM	Fructose degradation (to glucose-3-phosphate)	atp[c]	2	2	adp[c]	2	2
CARBOHYDRATES METABOLISM	FRUCTOSE METABOLISM	Fructose degradation (to glucose-3-phosphate)				h[c]	2	2
CARBOHYDRATES METABOLISM	FRUCTOSE METABOLISM	Fructose to glucose conversion (via fructose-6-phosphate)	fru[c]	1	1	glc-D[c]	1	1
CARBOHYDRATES METABOLISM	FRUCTOSE METABOLISM	Fructose to glucose conversion (via fructose-6-phosphate)	atp[c]	1	1	adp[c]	1	1
CARBOHYDRATES METABOLISM	FRUCTOSE METABOLISM	Fructose to glucose conversion (via fructose-6-phosphate)	h2o[c]	1	1	h[c]	1	1
CARBOHYDRATES METABOLISM	FRUCTOSE METABOLISM	Fructose to glucose conversion (via fructose-6-phosphate)				pi[c]	1	1
CARBOHYDRATES METABOLISM	NUCLEOTIDE SUGAR	UDP-glucose synthesis	glc-D[c]	1	1	udpg[c]	1	1
CARBOHYDRATES METABOLISM	NUCLEOTIDE SUGAR	UDP-glucose synthesis	atp[c]	1	1	adp[c]	1	1
CARBOHYDRATES METABOLISM	NUCLEOTIDE SUGAR	UDP-glucose synthesis	utp[c]	1	1	ppi[c]	1	1
CARBOHYDRATES METABOLISM	NUCLEOTIDE SUGAR	UDP-galactose synthesis	gal[c]	1	1	udpgal[c]	1	1
CARBOHYDRATES METABOLISM	NUCLEOTIDE SUGAR	UDP-galactose synthesis	atp[c]	1	1	adp[c]	1	1
CARBOHYDRATES METABOLISM	NUCLEOTIDE SUGAR	UDP-galactose synthesis	utp[c]	1	1	ppi[c]	1	1
CARBOHYDRATES METABOLISM	NUCLEOTIDE SUGAR	UDP-glucuronate synthesis	glc-D[c]	1	1	udpglcur[c]	1	1
CARBOHYDRATES METABOLISM	NUCLEOTIDE SUGAR	UDP-glucuronate synthesis	atp[c]	1	1	adp[c]	1	1
CARBOHYDRATES METABOLISM	NUCLEOTIDE SUGAR	UDP-glucuronate synthesis	utp[c]	1	1	ppi[c]	1	1
CARBOHYDRATES METABOLISM	NUCLEOTIDE SUGAR	UDP-glucuronate synthesis	h2o[c]	1	1	h[c]	3	3
CARBOHYDRATES METABOLISM	NUCLEOTIDE SUGAR	UDP-glucuronate synthesis	nad[c]	2	2	nadh[c]	2	2
CARBOHYDRATES METABOLISM	FUCOSE METABOLISM	GDP-L-fucose synthesis	fuc-L[c]	1	1	gdpfuc[c]	1	1
CARBOHYDRATES METABOLISM	FUCOSE METABOLISM	GDP-L-fucose synthesis	atp[c]	1	1	adp[c]	1	1
CARBOHYDRATES METABOLISM	FUCOSE METABOLISM	GDP-L-fucose synthesis	gtp[c]	1	1	ppi[c]	1	1
CARBOHYDRATES METABOLISM	MANNOSE METABOLISM	Mannose degradation (to fructose-6-phosphate)	man[c]	1	1	f6p[c]	1	1
CARBOHYDRATES METABOLISM	MANNOSE METABOLISM	Mannose degradation (to fructose-6-phosphate)	atp[c]	1	1	adp[c]	1	1
CARBOHYDRATES METABOLISM	MANNOSE METABOLISM	Mannose degradation (to fructose-6-phosphate)				h[c]	1	1
CARBOHYDRATES METABOLISM	MANNOSE METABOLISM	GDP-mannose synthesis	man[c]	1	1	gdpmann[c]	1	1
CARBOHYDRATES METABOLISM	MANNOSE METABOLISM	GDP-mannose synthesis	atp[c]	1	1	adp[c]	1	1
CARBOHYDRATES METABOLISM	MANNOSE METABOLISM	GDP-mannose synthesis	gdp[c]	1	1	pi[c]	1	1
CARBOHYDRATES METABOLISM	AMINO SUGARS METABOLISM	UDP-N-acetyl D-galactosamine synthesis	glc-D[c]	1	1	udpacgal[c]	1	1
CARBOHYDRATES METABOLISM	AMINO SUGARS METABOLISM	UDP-N-acetyl D-galactosamine synthesis	gln_L[c]	1	1	glu-L[c]	1	1
CARBOHYDRATES METABOLISM	AMINO SUGARS METABOLISM	UDP-N-acetyl D-galactosamine synthesis	accoa[c]	1	1	coa[c]	1	1
CARBOHYDRATES METABOLISM	AMINO SUGARS METABOLISM	UDP-N-acetyl D-galactosamine synthesis	atp[c]	1	1	adp[c]	1	1
CARBOHYDRATES METABOLISM	AMINO SUGARS METABOLISM	UDP-N-acetyl D-galactosamine synthesis	utp[c]	1	1	ppi[c]	1	1
CARBOHYDRATES METABOLISM	AMINO SUGARS METABOLISM	UDP-N-acetyl D-galactosamine synthesis				h[c]	1	1
CARBOHYDRATES METABOLISM	AMINO SUGARS METABOLISM	CMP-N-acetylneuraminate synthesis	glc-D[c]	1	1	cmpacna[c]	1	1
CARBOHYDRATES METABOLISM	AMINO SUGARS METABOLISM	CMP-N-acetylneuraminate synthesis	gln_L[c]	1	1	glu-L[c]	1	1
CARBOHYDRATES METABOLISM	AMINO SUGARS METABOLISM	CMP-N-acetylneuraminate synthesis	accoa[c]	1	1	coa[c]	1	1
CARBOHYDRATES METABOLISM	AMINO SUGARS METABOLISM	CMP-N-acetylneuraminate synthesis	pep[c]	1	1	adp[c]	2	2
CARBOHYDRATES METABOLISM	AMINO SUGARS METABOLISM	CMP-N-acetylneuraminate synthesis	utp[c]	1	1	ppi[c]	2	2
CARBOHYDRATES METABOLISM	AMINO SUGARS METABOLISM	CMP-N-acetylneuraminate synthesis	atp[c]	2	2	h[c]	3	3
CARBOHYDRATES METABOLISM	AMINO SUGARS METABOLISM	CMP-N-acetylneuraminate synthesis	h2o[c]	3	3	pi[c]	2	2
CARBOHYDRATES METABOLISM	AMINO SUGARS METABOLISM	CMP-N-acetylneuraminate synthesis	ctp[c]	1	1	udp[c]	1	1
CARBOHYDRATES METABOLISM	AMINO SUGARS METABOLISM	N-Acetylglucosamine synthesis	glc-D[c]	1	1	acgam[c]	1	1
CARBOHYDRATES METABOLISM	AMINO SUGARS METABOLISM	N-Acetylglucosamine synthesis	gln_L[c]	1	1	glu-L[c]	1	1
CARBOHYDRATES METABOLISM	AMINO SUGARS METABOLISM	N-Acetylglucosamine synthesis	accoa[c]	1	1	coa[c]	1	1
CARBOHYDRATES METABOLISM	AMINO SUGARS METABOLISM	N-Acetylglucosamine synthesis	utp[c]	1	1	adp[c]	1	1
CARBOHYDRATES METABOLISM	AMINO SUGARS METABOLISM	N-Acetylglucosamine synthesis	atp[c]	1	1	ppi[c]	1	1
CARBOHYDRATES METABOLISM	AMINO SUGARS METABOLISM	N-Acetylglucosamine synthesis	h2o[c]	1	1	h[c]	2	2
CARBOHYDRATES METABOLISM	AMINO SUGARS METABOLISM	N-Acetylglucosamine synthesis				udp[c]	1	1
CARBOHYDRATES METABOLISM	PENTOSE AND GLUCURONATE INTERCONVERSION	Glucuronate synthesis (via inositol)	glc-D[c]	1	1	glcur[c]	1	1
CARBOHYDRATES METABOLISM	PENTOSE AND GLUCURONATE INTERCONVERSION	Glucuronate synthesis (via inositol)	atp[c]	1	1	adp[c]	1	1
CARBOHYDRATES METABOLISM	PENTOSE AND GLUCURONATE INTERCONVERSION	Glucuronate synthesis (via inositol)	o2[c]	1	1	h[c]	2	2
CARBOHYDRATES METABOLISM	PENTOSE AND GLUCURONATE INTERCONVERSION	Glucuronate synthesis (via inositol)				pi[c]	1	1
CARBOHYDRATES METABOLISM	PENTOSE AND GLUCURONATE INTERCONVERSION	Glucuronate synthesis (via udp-glucose)	glc-D[c]	1	1	glcur[c]	1	1
CARBOHYDRATES METABOLISM	PENTOSE AND GLUCURONATE INTERCONVERSION	Glucuronate synthesis (via udp-glucose)	atp[c]	1	1	adp[c]	1	1
CARBOHYDRATES METABOLISM	PENTOSE AND GLUCURONATE INTERCONVERSION	Glucuronate synthesis (via udp-glucose)	utp[c]	1	1	ppi[c]	1	1
CARBOHYDRATES METABOLISM	PENTOSE AND GLUCURONATE INTERCONVERSION	Glucuronate synthesis (via udp-glucose)	h2o[c]	2	2	h[c]	4	4
CARBOHYDRATES METABOLISM	PENTOSE AND GLUCURONATE INTERCONVERSION	Glucuronate synthesis (via udp-glucose)	nad[c]	2	2	nadh[c]	2	2
CARBOHYDRATES METABOLISM	PENTOSE AND GLUCURONATE INTERCONVERSION	Glucuronate synthesis (via udp-glucose)				udp[c]	1	1
CARBOHYDRATES METABOLISM	KETOGENESIS	Synthesis of acetone	glc-D[c]	1	1	acetone[m]	1	1
CARBOHYDRATES METABOLISM	KETOGENESIS	Synthesis of acetone	nad[c]	2	2	nadh[m]	2	2
CARBOHYDRATES METABOLISM	KETOGENESIS	Synthesis of acetone	adp[c]	2	2	nadh[c]	2	2
CARBOHYDRATES METABOLISM	KETOGENESIS	Synthesis of acetone	pi[c]	2	2	co2[m]	3	3
CARBOHYDRATES METABOLISM	KETOGENESIS	Synthesis of acetone	nad[m]	2	2	atp[c]	2	2
CARBOHYDRATES METABOLISM	KETOGENESIS	Synthesis of acetone	h2o[m]	1	1	h2o[c]	2	2
CARBOHYDRATES METABOLISM	KETOGENESIS	Synthesis of acetone				h[m]	2	2
CARBOHYDRATES METABOLISM	KETOGENESIS	(R)-3-Hydroxybutanoate synthesis	glc-D[c]	1	1	bhb[m]	1	1
CARBOHYDRATES METABOLISM	KETOGENESIS	(R)-3-Hydroxybutanoate synthesis	adp[c]	2	2	atp[c]	2	2
CARBOHYDRATES METABOLISM	KETOGENESIS	(R)-3-Hydroxybutanoate synthesis	nad[c]	2	2	nadh[m]	1	1
CARBOHYDRATES METABOLISM	KETOGENESIS	(R)-3-Hydroxybutanoate synthesis	nad[m]	1	1	nadh[c]	2	2
CARBOHYDRATES METABOLISM	KETOGENESIS	(R)-3-Hydroxybutanoate synthesis	pi[c]	2	2	h2o[c]	2	2
CARBOHYDRATES METABOLISM	KETOGENESIS	(R)-3-Hydroxybutanoate synthesis	h2o[m]	1	1	co2[m]	2	2
CARBOHYDRATES METABOLISM	KETOGENESIS	(R)-3-Hydroxybutanoate synthesis				h[m]	2	2
CARBOHYDRATES METABOLISM	PHOSPHATE INOSITOL METABOLISM	Synthesis of inositol	glc-D[c]	1	1	inost[c]	1	1
CARBOHYDRATES METABOLISM	PHOSPHATE INOSITOL METABOLISM	Synthesis of inositol	atp[c]	1	1	adp[c]	1	1
CARBOHYDRATES METABOLISM	PHOSPHATE INOSITOL METABOLISM	Synthesis of inositol	h2o[c]	1	1	h[c]	1	1
CARBOHYDRATES METABOLISM	PHOSPHATE INOSITOL METABOLISM	Synthesis of inositol				pi[c]	1	1
CARBOHYDRATES METABOLISM	PHOSPHATE INOSITOL METABOLISM	Inositol as input for glucuronate-xylulose pathway	inost[c]	1	1	xu5p-D[c]	1	1
CARBOHYDRATES METABOLISM	PHOSPHATE INOSITOL METABOLISM	Inositol as input for glucuronate-xylulose pathway	atp[c]	1	1	adp[c]	1	1
CARBOHYDRATES METABOLISM	PHOSPHATE INOSITOL METABOLISM	Inositol as input for glucuronate-xylulose pathway	o2[c]	1	1	co2[c]	1	1
CARBOHYDRATES METABOLISM	PHOSPHATE INOSITOL METABOLISM	Inositol as input for glucuronate-xylulose pathway	nad[c]	2	2	nadh[c]	2	2
CARBOHYDRATES METABOLISM	PHOSPHATE INOSITOL METABOLISM	Inositol as input for glucuronate-xylulose pathway	nadph[c]	2	2	nadp[c]	2	2
CARBOHYDRATES METABOLISM	PHOSPHATE INOSITOL METABOLISM	Inositol as input for glucuronate-xylulose pathway				h[c]	1	1
CARBOHYDRATES METABOLISM	PHOSPHATE INOSITOL METABOLISM	Inositol as input for glucuronate-xylulose pathway				h2o[c]	1	1
CARBOHYDRATES METABOLISM	PHOSPHATE INOSITOL METABOLISM	Synthesis of phosphatidylinositol from inositol	inost[c]	1	1	pail_hs[c]	1	1
CARBOHYDRATES METABOLISM	PHOSPHATE INOSITOL METABOLISM	Synthesis of phosphatidylinositol from inositol	cdpdag_hs[c]	1	1	h[c]	1	1
CARBOHYDRATES METABOLISM	PHOSPHATE INOSITOL METABOLISM	Synthesis of phosphatidylinositol from inositol				cmp[c]	1	1
CARBOHYDRATES METABOLISM	PHOSPHATE INOSITOL METABOLISM	Conversion of phosphatidyl-1D-myo-inositol to 1D-myo-inositol 1-phosphate	pail_hs[c]	1	1	mi1p-D[c]	1	1
CARBOHYDRATES METABOLISM	PHOSPHATE INOSITOL METABOLISM	Conversion of phosphatidyl-1D-myo-inositol to 1D-myo-inositol 1-phosphate	h2o[c]	1	1	dag_hs[c]	1	1
CARBOHYDRATES METABOLISM	PHOSPHATE INOSITOL METABOLISM	Conversion of phosphatidyl-1D-myo-inositol to 1D-myo-inositol 1-phosphate				h[c]	6	6
CARBOHYDRATES METABOLISM	STARCH DEGRADATION	Starch degradation	strch1[e]	1	1	glc-D[e]	11	11
CARBOHYDRATES METABOLISM	STARCH DEGRADATION	Starch degradation	h2o[e]	10	10
CARBOHYDRATES METABOLISM	GLYOXYLATE METABOLISM	Link between glyoxylate metabolism and pentose phosphate pathway (Xylulose to glycolate)	xylu-D[c]	1	1	glyclt[c]	1	1
CARBOHYDRATES METABOLISM	GLYOXYLATE METABOLISM	Link between glyoxylate metabolism and pentose phosphate pathway (Xylulose to glycolate)	atp[c]	1	1	h[c]	3	3
CARBOHYDRATES METABOLISM	GLYOXYLATE METABOLISM	Link between glyoxylate metabolism and pentose phosphate pathway (Xylulose to glycolate)	h2o[c]	1	1	dhap[c]	1	1
CARBOHYDRATES METABOLISM	GLYOXYLATE METABOLISM	Link between glyoxylate metabolism and pentose phosphate pathway (Xylulose to glycolate)	nad[c]	1	1	nadh[c]	1	1
CARBOHYDRATES METABOLISM	GLYOXYLATE METABOLISM	Link between glyoxylate metabolism and pentose phosphate pathway (Xylulose to glycolate)				adp[c]	1	1
CARBOHYDRATES METABOLISM	METHYLGLYOXAL METABOLISM	Synthesis of methylglyoxal	glc-D[c]	1	1	mthgxl[c]	2	2
CARBOHYDRATES METABOLISM	METHYLGLYOXAL METABOLISM	Synthesis of methylglyoxal	atp[c]	2	2	adp[c]	2	2
CARBOHYDRATES METABOLISM	METHYLGLYOXAL METABOLISM	Synthesis of methylglyoxal				pi[c]	2	2
CARBOHYDRATES METABOLISM	METHYLGLYOXAL METABOLISM	Synthesis of methylglyoxal				h[c]	2	2
AMINO ACIDS METABOLISM	ALANINE METABOLISM	Alanine synthesis	glc-D[c]	3	3	ala_L[c]	2	2
AMINO ACIDS METABOLISM	ALANINE METABOLISM	Alanine synthesis	atp[m]	2	2	akg[c]	2	2
AMINO ACIDS METABOLISM	ALANINE METABOLISM	Alanine synthesis	adp[c]	6	6	atp[c]	6	6
AMINO ACIDS METABOLISM	ALANINE METABOLISM	Alanine synthesis	nad[m]	2	2	adp[m]	2	2
AMINO ACIDS METABOLISM	ALANINE METABOLISM	Alanine synthesis	nad[c]	6	6	nadh[c]	6	6
AMINO ACIDS METABOLISM	ALANINE METABOLISM	Alanine synthesis	nh4[m]	2	2	nadh[m]	2	2
AMINO ACIDS METABOLISM	ALANINE METABOLISM	Alanine synthesis	hco3[m]	2		h2o[c]	6
AMINO ACIDS METABOLISM	ALANINE METABOLISM	Alanine synthesis	h[m]	2		co2[m]	4
AMINO ACIDS METABOLISM	ALANINE METABOLISM	Alanine synthesis	pi[c]	6		pi[m]	2
AMINO ACIDS METABOLISM	ALANINE METABOLISM	Alanine synthesis				h[m]	6
AMINO ACIDS METABOLISM	ALANINE METABOLISM	Alanine synthesis				h[c]	4
AMINO ACIDS METABOLISM	ALANINE METABOLISM	Alanine degradation	ala_L[c]	1	1	h2o[c]
AMINO ACIDS METABOLISM	ALANINE METABOLISM	Alanine degradation	o2[c]			atp[c]
AMINO ACIDS METABOLISM	ALANINE METABOLISM	Alanine degradation	pi[c]			co2[c]
AMINO ACIDS METABOLISM	ALANINE METABOLISM	Alanine degradation	adp[c]			nh4[c]
AMINO ACIDS METABOLISM	ALANINE METABOLISM	Alanine degradation	h[c]
AMINO ACIDS METABOLISM	ALANINE METABOLISM	Synthesis of alanine from glutamine	gln_L[c]	1	1	ala_L[c]	1	1
AMINO ACIDS METABOLISM	ALANINE METABOLISM	Synthesis of alanine from glutamine	pyr[c]	1	1	akg[c]	1	1
AMINO ACIDS METABOLISM	ALANINE METABOLISM	Synthesis of alanine from glutamine	h2o[c]	1	1	nh4[c]	1	1
AMINO ACIDS METABOLISM	ARGININE METABOLISM	Arginine synthesis	glc-D[c]	2	2	arg_L[c]	1	1
AMINO ACIDS METABOLISM	ARGININE METABOLISM	Arginine synthesis	asp_L[c]	1	1	fum[c]	1	1
AMINO ACIDS METABOLISM	ARGININE METABOLISM	Arginine synthesis	nadph[m]	1	1	akg[m]	1	1
AMINO ACIDS METABOLISM	ARGININE METABOLISM	Arginine synthesis	nad[c]	4	4	nadh[m]	2	2
AMINO ACIDS METABOLISM	ARGININE METABOLISM	Arginine synthesis	nad[m]	2	2	nadh[c]	4	4
AMINO ACIDS METABOLISM	ARGININE METABOLISM	Arginine synthesis	atp[m]	5	5	nadp[m]	1	1
AMINO ACIDS METABOLISM	ARGININE METABOLISM	Arginine synthesis	adp[c]	4	4	atp[c]	1	1
AMINO ACIDS METABOLISM	ARGININE METABOLISM	Arginine synthesis	pi[c]	4	4	adp[m]	5	5
AMINO ACIDS METABOLISM	ARGININE METABOLISM	Arginine synthesis	hco3[m]	3	3	amp[c]	1	3
AMINO ACIDS METABOLISM	ARGININE METABOLISM	Arginine synthesis	nh4[m]	3	3	pi[m]	5	5
AMINO ACIDS METABOLISM	ARGININE METABOLISM	Arginine synthesis				ppi[c]	1	1
AMINO ACIDS METABOLISM	ARGININE METABOLISM	Arginine synthesis				co2[m]	4	4
AMINO ACIDS METABOLISM	ARGININE METABOLISM	Arginine synthesis				h2o[c]	4	4
AMINO ACIDS METABOLISM	ARGININE METABOLISM	Arginine synthesis				h[m]	10	10
AMINO ACIDS METABOLISM	ARGININE METABOLISM	Arginine synthesis				h[c]	1	1
AMINO ACIDS METABOLISM	ARGININE METABOLISM	Arginine degradation	arg_L[c]	1	1	h2o[c]
AMINO ACIDS METABOLISM	ARGININE METABOLISM	Arginine degradation	o2[c]			atp[c]
AMINO ACIDS METABOLISM	ARGININE METABOLISM	Arginine degradation	pi[c]			co2[c]
AMINO ACIDS METABOLISM	ARGININE METABOLISM	Arginine degradation	adp[c]			urea[c]
AMINO ACIDS METABOLISM	ARGININE METABOLISM	Arginine degradation	h[c]
AMINO ACIDS METABOLISM	ARGININE METABOLISM	Synthesis of arginine from glutamine	gln_L[m]	2	2	arg_L[c]	1	1
AMINO ACIDS METABOLISM	ARGININE METABOLISM	Synthesis of arginine from glutamine	asp_L[c]	1	1	fum[c]	1	1
AMINO ACIDS METABOLISM	ARGININE METABOLISM	Synthesis of arginine from glutamine	atp[c]	1	1	adp[m]	3	3
AMINO ACIDS METABOLISM	ARGININE METABOLISM	Synthesis of arginine from glutamine	atp[m]	3	3	h[c]	1	1
AMINO ACIDS METABOLISM	ARGININE METABOLISM	Synthesis of arginine from glutamine	hco3[m]	1	1	h[m]	2	2
AMINO ACIDS METABOLISM	ARGININE METABOLISM	Synthesis of arginine from glutamine	nadph[m]	1	1	pi[m]	3	3
AMINO ACIDS METABOLISM	ARGININE METABOLISM	Synthesis of arginine from glutamine	h2o[m]	2	2	nh4[m]	1	1
AMINO ACIDS METABOLISM	ARGININE METABOLISM	Synthesis of arginine from glutamine				akg[m]	1	1
AMINO ACIDS METABOLISM	ARGININE METABOLISM	Synthesis of arginine from glutamine				nadp[m]	1	1
AMINO ACIDS METABOLISM	ARGININE METABOLISM	Synthesis of arginine from glutamine				amp[c]	1	1
AMINO ACIDS METABOLISM	ARGININE METABOLISM	Synthesis of arginine from glutamine				ppi[c]	1	1
AMINO ACIDS METABOLISM	ARGININE METABOLISM	Synthesis of nitric oxide from arginine	arg_L[c]	2	2	no[c]	2	2
AMINO ACIDS METABOLISM	ARGININE METABOLISM	Synthesis of nitric oxide from arginine	h[c]	1	1	h2o[c]	4	4
AMINO ACIDS METABOLISM	ARGININE METABOLISM	Synthesis of nitric oxide from arginine	o2[c]	4	4	citr_L[c]	2	2
AMINO ACIDS METABOLISM	ARGININE METABOLISM	Synthesis of nitric oxide from arginine	nadph[c]	3	3	nadp[c]	3	3
AMINO ACIDS METABOLISM	ASPARTATE METABOLISM	Synthesis of aspartate from glutamine	gln_L[c]	1	1	asp_L[c]	1	1
AMINO ACIDS METABOLISM	ASPARTATE METABOLISM	Synthesis of aspartate from glutamine	oaa[c]	1	1	akg[c]	1	1
AMINO ACIDS METABOLISM	ASPARTATE METABOLISM	Synthesis of aspartate from glutamine	h2o[c]	1	1	nh4[c]	1	1
AMINO ACIDS METABOLISM	ARGININE METABOLISM	Synthesis of creatine from arginine	arg_L[c]	1	1	creat[c]	1	1
AMINO ACIDS METABOLISM	ARGININE METABOLISM	Synthesis of creatine from arginine	amet[c]	1	1	ahcys[c]	1	1
AMINO ACIDS METABOLISM	ARGININE METABOLISM	Synthesis of creatine from arginine	gly[c]	1	1	orn[c]	1	1
AMINO ACIDS METABOLISM	ARGININE METABOLISM	Synthesis of creatine from arginine				h[c]	1	1
AMINO ACIDS METABOLISM	ASPARAGINE METABOLISM	Asparagine synthesis	glc-D[c]	1	1	asn-L[c]	1	1
AMINO ACIDS METABOLISM	ASPARAGINE METABOLISM	Asparagine synthesis	fad[m]	1	1	fadh2[m]	1	1
AMINO ACIDS METABOLISM	ASPARAGINE METABOLISM	Asparagine synthesis	hco3[m]	1	4	co2[m]	3	6
AMINO ACIDS METABOLISM	ASPARAGINE METABOLISM	Asparagine synthesis	nh4[m]	1	1	nadh[m]	2	2
AMINO ACIDS METABOLISM	ASPARAGINE METABOLISM	Asparagine synthesis	nh4[c]	1	1	nadh[c]	3	3
AMINO ACIDS METABOLISM	ASPARAGINE METABOLISM	Asparagine synthesis	nad[c]	3	3	amp[c]	1	1
AMINO ACIDS METABOLISM	ASPARAGINE METABOLISM	Asparagine synthesis	nad[m]	2	2	ppi[c]	1	3
AMINO ACIDS METABOLISM	ASPARAGINE METABOLISM	Asparagine synthesis	adp[c]	1	1	h[m]	2	2
AMINO ACIDS METABOLISM	ASPARAGINE METABOLISM	Asparagine synthesis	pi[c]	1	1	h[c]	4	4
AMINO ACIDS METABOLISM	ASPARAGINE METABOLISM	Asparagine degradation	asn-L[c]	1	1	h2o[c]
AMINO ACIDS METABOLISM	ASPARAGINE METABOLISM	Asparagine degradation	o2[c]			atp[c]
AMINO ACIDS METABOLISM	ASPARAGINE METABOLISM	Asparagine degradation	pi[c]			co2[c]
AMINO ACIDS METABOLISM	ASPARAGINE METABOLISM	Asparagine degradation	adp[c]			nh4[c]
AMINO ACIDS METABOLISM	ASPARAGINE METABOLISM	Asparagine degradation	h[c]
AMINO ACIDS METABOLISM	ASPARTATE METABOLISM	Aspartate synthesis	glc-D[c]	3	3	asp_L[m]	2	2
AMINO ACIDS METABOLISM	ASPARTATE METABOLISM	Aspartate synthesis	nad[c]	6	6	akg[m]	2	2
AMINO ACIDS METABOLISM	ASPARTATE METABOLISM	Aspartate synthesis	adp[c]	6	6	nadh[c]	6	6
AMINO ACIDS METABOLISM	ASPARTATE METABOLISM	Aspartate synthesis	pi[c]	6	6	atp[c]	6	6
AMINO ACIDS METABOLISM	ASPARTATE METABOLISM	Aspartate synthesis	h2o[m]	2	2	h2o[c]	6	6
AMINO ACIDS METABOLISM	ASPARTATE METABOLISM	Aspartate synthesis	nad[m]	2	2	co2[m]	4	4
AMINO ACIDS METABOLISM	ASPARTATE METABOLISM	Aspartate synthesis	atp[m]	4	4	nadh[m]	2	2
AMINO ACIDS METABOLISM	ASPARTATE METABOLISM	Aspartate synthesis	hco3[m]	4	4	adp[m]	4	4
AMINO ACIDS METABOLISM	ASPARTATE METABOLISM	Aspartate synthesis	nh4[m]	2	2	pi[m]	4	4
AMINO ACIDS METABOLISM	ASPARTATE METABOLISM	Aspartate synthesis				h[m]	10	10
AMINO ACIDS METABOLISM	ASPARTATE METABOLISM	Aspartate synthesis				h2o[m]	2	2
AMINO ACIDS METABOLISM	ASPARTATE METABOLISM	Aspartate synthesis				h[c]	2	2
AMINO ACIDS METABOLISM	ASPARTATE METABOLISM	Aspartate degradation	asp_L[c]	1	1	h2o[c]
AMINO ACIDS METABOLISM	ASPARTATE METABOLISM	Aspartate degradation	o2[c]			atp[c]
AMINO ACIDS METABOLISM	ASPARTATE METABOLISM	Aspartate degradation	pi[c]			co2[c]
AMINO ACIDS METABOLISM	ASPARTATE METABOLISM	Aspartate degradation	adp[c]			nh4[c]
AMINO ACIDS METABOLISM	ASPARTATE METABOLISM	Aspartate degradation	h[c]
AMINO ACIDS METABOLISM	ASPARTATE METABOLISM	Conversion of aspartate to arginine	asp_L[c]	1	1	arg_L[c]	1	1
AMINO ACIDS METABOLISM	ASPARTATE METABOLISM	Conversion of aspartate to arginine	citr_L[c]	1	1	fum[c]	1	1
AMINO ACIDS METABOLISM	ASPARTATE METABOLISM	Conversion of aspartate to arginine	atp[c]	1	1	amp[c]	1	1
AMINO ACIDS METABOLISM	ASPARTATE METABOLISM	Conversion of aspartate to arginine				ppi[c]	1	1
AMINO ACIDS METABOLISM	ASPARTATE METABOLISM	Conversion of aspartate to arginine				h[c]	1	1
AMINO ACIDS METABOLISM	ASPARTATE METABOLISM	Conversion of aspartate to beta-alanine	asp_L[c]	1	1	ala_B[c]	1	1
AMINO ACIDS METABOLISM	ASPARTATE METABOLISM	Conversion of aspartate to beta-alanine	h[c]	1	1	co2[c]	1	1
AMINO ACIDS METABOLISM	ASPARTATE METABOLISM	Conversion of asparate to asparagine	asp_L[c]	1	1	asn-L[c]	1	1
AMINO ACIDS METABOLISM	ASPARTATE METABOLISM	Conversion of asparate to asparagine	atp[c]	1	1	amp[c]	1	1
AMINO ACIDS METABOLISM	ASPARTATE METABOLISM	Conversion of asparate to asparagine	gln_L[c]	1	1	glu-L[c]	1	1
AMINO ACIDS METABOLISM	ASPARTATE METABOLISM	Conversion of asparate to asparagine	h2o[c]	1	1	h[c]	1	1
AMINO ACIDS METABOLISM	ASPARTATE METABOLISM	Conversion of asparate to asparagine				ppi[c]	1	1
AMINO ACIDS METABOLISM	BETA-ALANINE METABOLISM	beta-Alanine synthesis	glc-D[c]	1	1	ala_B[c]	1	1
AMINO ACIDS METABOLISM	BETA-ALANINE METABOLISM	beta-Alanine synthesis	fad[m]	1	1	fadh2[m]	1	1
AMINO ACIDS METABOLISM	BETA-ALANINE METABOLISM	beta-Alanine synthesis	nad[m]	2	2	co2[c]	1	1
AMINO ACIDS METABOLISM	BETA-ALANINE METABOLISM	beta-Alanine synthesis	nad[c]	3	3	co2[m]	3	4
AMINO ACIDS METABOLISM	BETA-ALANINE METABOLISM	beta-Alanine synthesis	adp[c]	2	2	nadh[m]	2	2
AMINO ACIDS METABOLISM	BETA-ALANINE METABOLISM	beta-Alanine synthesis	pi[c]	2	2	nadh[c]	3	3
AMINO ACIDS METABOLISM	BETA-ALANINE METABOLISM	beta-Alanine synthesis	hco3[m]	1	2	atp[c]	2	3
AMINO ACIDS METABOLISM	BETA-ALANINE METABOLISM	beta-Alanine synthesis	nh4[m]	1	1	h2o[c]	1	1
AMINO ACIDS METABOLISM	BETA-ALANINE METABOLISM	beta-Alanine synthesis				h[m]	2	2
AMINO ACIDS METABOLISM	BETA-ALANINE METABOLISM	beta-Alanine synthesis				h[c]	1	1
AMINO ACIDS METABOLISM	BETA-ALANINE METABOLISM	beta-Alanine degradation	ala_B[c]	1	1	h2o[c]
AMINO ACIDS METABOLISM	BETA-ALANINE METABOLISM	beta-Alanine degradation	o2[c]			atp[c]
AMINO ACIDS METABOLISM	BETA-ALANINE METABOLISM	beta-Alanine degradation	pi[c]			co2[c]
AMINO ACIDS METABOLISM	BETA-ALANINE METABOLISM	beta-Alanine degradation	adp[c]			nh4[c]
AMINO ACIDS METABOLISM	BETA-ALANINE METABOLISM	beta-Alanine degradation	h[c]
AMINO ACIDS METABOLISM	BETA-ALANINE METABOLISM	Beta-alanine to 3-oxopropanoate	ala_B[m]	1	1	msa[m]	1	1
AMINO ACIDS METABOLISM	BETA-ALANINE METABOLISM	Beta-alanine to 3-oxopropanoate	akg[m]	1	1	glu-L[m]	1	1
AMINO ACIDS METABOLISM	CYSTEINE METABOLISM	Cysteine synthesis (need serine and methionine)	met_L[c]	1	1	cys_L[c]	1	1
AMINO ACIDS METABOLISM	CYSTEINE METABOLISM	Cysteine synthesis (need serine and methionine)	gly[c]	1	1	sarcs[m]	1	1
AMINO ACIDS METABOLISM	CYSTEINE METABOLISM	Cysteine synthesis (need serine and methionine)	atp[c]	2	2	adp[c]	1	1
AMINO ACIDS METABOLISM	CYSTEINE METABOLISM	Cysteine synthesis (need serine and methionine)	h2o[c]	2	2	amp[c]	1	1
AMINO ACIDS METABOLISM	CYSTEINE METABOLISM	Cysteine synthesis (need serine and methionine)	ser_L[c]	1	1	pi[c]	1	1
AMINO ACIDS METABOLISM	CYSTEINE METABOLISM	Cysteine synthesis (need serine and methionine)				ppi[c]	1	1
AMINO ACIDS METABOLISM	CYSTEINE METABOLISM	Cysteine synthesis (need serine and methionine)				h[c]	2	2
AMINO ACIDS METABOLISM	CYSTEINE METABOLISM	Cysteine synthesis (need serine and methionine)				2obut[c]	1	1
AMINO ACIDS METABOLISM	CYSTEINE METABOLISM	Cysteine synthesis (need serine and methionine)				nh4[c]	1	1
AMINO ACIDS METABOLISM	CYSTEINE METABOLISM	Cysteine degradation	cys_L[c]	1	1	h2o[c]
AMINO ACIDS METABOLISM	CYSTEINE METABOLISM	Cysteine degradation	o2[c]			atp[c]
AMINO ACIDS METABOLISM	CYSTEINE METABOLISM	Cysteine degradation	pi[c]			co2[c]
AMINO ACIDS METABOLISM	CYSTEINE METABOLISM	Cysteine degradation	adp[c]			nh4[c]
AMINO ACIDS METABOLISM	CYSTEINE METABOLISM	Cysteine degradation	h[c]			so4[c]
AMINO ACIDS METABOLISM	CYSTEINE METABOLISM	Synthesis of cysteine from cystine	Lcystin[c]	1	1	cys_L[c]	2	2
AMINO ACIDS METABOLISM	CYSTEINE METABOLISM	Synthesis of cysteine from cystine	gthrd[c]	2	2	gthox[c]	1	1
AMINO ACIDS METABOLISM	CYSTEINE METABOLISM	Synthesis of taurine from cysteine	cys_L[c]	2	2	taur[c]	2	2
AMINO ACIDS METABOLISM	CYSTEINE METABOLISM	Synthesis of taurine from cysteine	o2[c]	3	3	h[c]	4	4
AMINO ACIDS METABOLISM	CYSTEINE METABOLISM	Synthesis of taurine from cysteine	h[c]	4	4	co2[c]	2	2
AMINO ACIDS METABOLISM	GLUTAMATE METABOLISM	Glutamate synthesis	glc-D[c]	1	1	glu-L[c]	1	1
AMINO ACIDS METABOLISM	GLUTAMATE METABOLISM	Glutamate synthesis	nad[c]	2	2	nadh[c]	2	2
AMINO ACIDS METABOLISM	GLUTAMATE METABOLISM	Glutamate synthesis	adp[c]	2	2	atp[c]	2	2
AMINO ACIDS METABOLISM	GLUTAMATE METABOLISM	Glutamate synthesis	pi[c]	2	2	h2o[c]	2	2
AMINO ACIDS METABOLISM	GLUTAMATE METABOLISM	Glutamate synthesis	h2o[m]	1	1	co2[m]	2	3
AMINO ACIDS METABOLISM	GLUTAMATE METABOLISM	Glutamate synthesis	nad[m]	1	1	nadh[m]	1	1
AMINO ACIDS METABOLISM	GLUTAMATE METABOLISM	Glutamate synthesis	atp[m]	1	1	adp[m]	1	1
AMINO ACIDS METABOLISM	GLUTAMATE METABOLISM	Glutamate synthesis	hco3[m]	1	2	pi[m]	1	1
AMINO ACIDS METABOLISM	GLUTAMATE METABOLISM	Glutamate synthesis	nh4[m]	1	1	h[m]	1	1
AMINO ACIDS METABOLISM	GLUTAMATE METABOLISM	Glutamate synthesis	h[m]	1	1	h2o[m]	1	1
AMINO ACIDS METABOLISM	GLUTAMATE METABOLISM	Glutamate synthesis				h[c]	1	1
AMINO ACIDS METABOLISM	GLUTAMATE METABOLISM	Glutamate degradation	glu-L[c]	1	1	h2o[c]
AMINO ACIDS METABOLISM	GLUTAMATE METABOLISM	Glutamate degradation	o2[c]			atp[c]
AMINO ACIDS METABOLISM	GLUTAMATE METABOLISM	Glutamate degradation	pi[c]			co2[c]
AMINO ACIDS METABOLISM	GLUTAMATE METABOLISM	Glutamate degradation	adp[c]			nh4[c]
AMINO ACIDS METABOLISM	GLUTAMATE METABOLISM	Glutamate degradation	h[c]
AMINO ACIDS METABOLISM	GLUTAMATE METABOLISM	Conversion of glutamate to glutamine	glu-L[c]	1	1	gln_L[c]	1	1
AMINO ACIDS METABOLISM	GLUTAMATE METABOLISM	Conversion of glutamate to glutamine	atp[c]	1	1	adp[c]	1	1
AMINO ACIDS METABOLISM	GLUTAMATE METABOLISM	Conversion of glutamate to glutamine	nh4[c]	1	1	h[c]	1	1
AMINO ACIDS METABOLISM	GLUTAMATE METABOLISM	Conversion of glutamate to glutamine				pi[c]	1	1
AMINO ACIDS METABOLISM	GLUTAMATE METABOLISM	Conversion of glutamate to proline	glu-L[m]	1	1	pro_L[m]	1	1
AMINO ACIDS METABOLISM	GLUTAMATE METABOLISM	Conversion of glutamate to proline	atp[m]	1	1	adp[m]	1	1
AMINO ACIDS METABOLISM	GLUTAMATE METABOLISM	Conversion of glutamate to proline	nadph[m]	2	2	nadp[m]	2	2
AMINO ACIDS METABOLISM	GLUTAMATE METABOLISM	Conversion of glutamate to proline	h[m]	2	2	pi[m]	1	1
AMINO ACIDS METABOLISM	GLUTAMATE METABOLISM	Conversion of glutamate to proline				h2o[m]	1	1
AMINO ACIDS METABOLISM	GLUTAMATE METABOLISM	Conversion of GABA into succinate	4abut[m]	1	1	succ[m]	1	1
AMINO ACIDS METABOLISM	GLUTAMATE METABOLISM	Conversion of GABA into succinate	akg[m]	1	1	glu-L[m]	1	1
AMINO ACIDS METABOLISM	GLUTAMATE METABOLISM	Conversion of GABA into succinate	h2o[m]	1	1	h[m]	2	2
AMINO ACIDS METABOLISM	GLUTAMATE METABOLISM	Conversion of GABA into succinate	nad[m]	1	1	nadh[m]
AMINO ACIDS METABOLISM	GLUTAMINE METABOLISM	Glutamine synthesis	glc-D[c]	1	1	gln_L[c]	1	1
AMINO ACIDS METABOLISM	GLUTAMINE METABOLISM	Glutamine synthesis	nad[c]	2	2	nadh[c]	2	2
AMINO ACIDS METABOLISM	GLUTAMINE METABOLISM	Glutamine synthesis	adp[c]	1	1	atp[c]	1	1
AMINO ACIDS METABOLISM	GLUTAMINE METABOLISM	Glutamine synthesis	pi[c]	1	1	h2o[c]	2	2
AMINO ACIDS METABOLISM	GLUTAMINE METABOLISM	Glutamine synthesis	h2o[m]	1	1	co2[m]	2	3
AMINO ACIDS METABOLISM	GLUTAMINE METABOLISM	Glutamine synthesis	nad[m]	1	1	nadh[m]	1	1
AMINO ACIDS METABOLISM	GLUTAMINE METABOLISM	Glutamine synthesis	atp[m]	1	1	adp[m]	1	1
AMINO ACIDS METABOLISM	GLUTAMINE METABOLISM	Glutamine synthesis	hco3[m]	1	2	pi[m]	1	1
AMINO ACIDS METABOLISM	GLUTAMINE METABOLISM	Glutamine synthesis	nh4[m]	1	1	h[m]	1	1
AMINO ACIDS METABOLISM	GLUTAMINE METABOLISM	Glutamine synthesis	nh4[c]			h2o[m]	1	1
AMINO ACIDS METABOLISM	GLUTAMINE METABOLISM	Glutamine synthesis	h[m]			h[c]	2	2
AMINO ACIDS METABOLISM	GLUTAMINE METABOLISM	Glutamine degradation	gln_L[c]	1	1	h2o[c]
AMINO ACIDS METABOLISM	GLUTAMINE METABOLISM	Glutamine degradation	o2[c]			atp[c]
AMINO ACIDS METABOLISM	GLUTAMINE METABOLISM	Glutamine degradation	pi[c]			co2[c]
AMINO ACIDS METABOLISM	GLUTAMINE METABOLISM	Glutamine degradation	adp[c]			nh4[c]
AMINO ACIDS METABOLISM	GLUTAMINE METABOLISM	Glutamine degradation	h[c]
AMINO ACIDS METABOLISM	GLUTAMINE METABOLISM	Glutaminolysis (glutamine to lactate)	gln_L[m]	1	1	lac-L[m]	1	1
AMINO ACIDS METABOLISM	GLUTAMINE METABOLISM	Glutaminolysis (glutamine to lactate)	adp[m]	1	1	atp[m]	1	1
AMINO ACIDS METABOLISM	GLUTAMINE METABOLISM	Glutaminolysis (glutamine to lactate)	nad[m]	2	2	nadh[m]	2	2
AMINO ACIDS METABOLISM	GLUTAMINE METABOLISM	Glutaminolysis (glutamine to lactate)	fad[m]	1	1	fadh2[m]	1	1
AMINO ACIDS METABOLISM	GLUTAMINE METABOLISM	Glutaminolysis (glutamine to lactate)	pi[m]	1	1	nh4[m]	2	2
AMINO ACIDS METABOLISM	GLUTAMINE METABOLISM	Glutaminolysis (glutamine to lactate)	h2o[m]	3	3	co2[m]	2	2
AMINO ACIDS METABOLISM	GLUTATHIONE METABOLISM	Glutathionate synthesis	glu-L[c]	1	1	gthrd[c]	1	1
AMINO ACIDS METABOLISM	GLUTATHIONE METABOLISM	Glutathionate synthesis	cys_L[c]	1	1	adp[c]	2	2
AMINO ACIDS METABOLISM	GLUTATHIONE METABOLISM	Glutathionate synthesis	gly[c]	1	1	h[c]	2	2
AMINO ACIDS METABOLISM	GLUTATHIONE METABOLISM	Glutathionate synthesis	atp[c]	2	2	pi[c]	2	2
AMINO ACIDS METABOLISM	GLYCINE METABOLISM	Glycine synthesis	glc-D[c]	1	1	gly[c]	2	2
AMINO ACIDS METABOLISM	GLYCINE METABOLISM	Glycine synthesis	glu-L[c]	2	2	mlthf[c]	2	2
AMINO ACIDS METABOLISM	GLYCINE METABOLISM	Glycine synthesis	nad[c]	4	4	akg[c]	2	2
AMINO ACIDS METABOLISM	GLYCINE METABOLISM	Glycine synthesis	h2o[c]	2	2	nadh[c]	4	4
AMINO ACIDS METABOLISM	GLYCINE METABOLISM	Glycine synthesis	thf[c]	2	2	h[c]	6	6
AMINO ACIDS METABOLISM	GLYCINE METABOLISM	Glycine synthesis				h2o[c]	2	2
AMINO ACIDS METABOLISM	GLYCINE METABOLISM	Glycine degradation	gly[c]	1	1	h2o[c]
AMINO ACIDS METABOLISM	GLYCINE METABOLISM	Glycine degradation	o2[c]			atp[c]
AMINO ACIDS METABOLISM	GLYCINE METABOLISM	Glycine degradation	pi[c]			co2[c]
AMINO ACIDS METABOLISM	GLYCINE METABOLISM	Glycine degradation	adp[c]			nh4[c]
AMINO ACIDS METABOLISM	GLYCINE METABOLISM	Glycine degradation	h[c]
AMINO ACIDS METABOLISM	GLYCINE METABOLISM	Conversion of glycine to pyruvate	gly[c]	1	1	pyr[c]	1	1
AMINO ACIDS METABOLISM	GLYCINE METABOLISM	Conversion of glycine to pyruvate	h2o[c]	1	1	thf[c]	1	1
AMINO ACIDS METABOLISM	GLYCINE METABOLISM	Conversion of glycine to pyruvate	mlthf[c]	1	1	nh4[c]	1	1
AMINO ACIDS METABOLISM	HISTIDINE METABOLISM	Histidine degradation	his_L[c]	1	1	h2o[c]
AMINO ACIDS METABOLISM	HISTIDINE METABOLISM	Histidine degradation	o2[c]			atp[c]
AMINO ACIDS METABOLISM	HISTIDINE METABOLISM	Histidine degradation	pi[c]			co2[c]
AMINO ACIDS METABOLISM	HISTIDINE METABOLISM	Histidine degradation	adp[c]			nh4[c]
AMINO ACIDS METABOLISM	HISTIDINE METABOLISM	Histidine degradation	h[c]
AMINO ACIDS METABOLISM	HISTIDINE METABOLISM	Conversion of histidine to histamine	his_L[c]	1	1	hista[c]	1	1
AMINO ACIDS METABOLISM	HISTIDINE METABOLISM	Conversion of histidine to histamine	h[c]	1	1	co2[c]	1	1
AMINO ACIDS METABOLISM	HOMOCYSTEINE METABOLISM	Homocysteine synthesis (need methionine)	met_L[c]	1	1	hcys-L[c]	1	1
AMINO ACIDS METABOLISM	HOMOCYSTEINE METABOLISM	Homocysteine synthesis (need methionine)	gly[c]	1	1	sarcs[m]	1	1
AMINO ACIDS METABOLISM	HOMOCYSTEINE METABOLISM	Homocysteine synthesis (need methionine)	atp[c]	2	2	adp[c]	1	1
AMINO ACIDS METABOLISM	HOMOCYSTEINE METABOLISM	Homocysteine synthesis (need methionine)	h2o[c]	2	2	amp[c]	1	1
AMINO ACIDS METABOLISM	HOMOCYSTEINE METABOLISM	Homocysteine synthesis (need methionine)				pi[c]	1	1
AMINO ACIDS METABOLISM	HOMOCYSTEINE METABOLISM	Homocysteine synthesis (need methionine)				ppi[c]	1	1
AMINO ACIDS METABOLISM	HOMOCYSTEINE METABOLISM	Homocysteine synthesis (need methionine)				h[c]	2	2
AMINO ACIDS METABOLISM	HOMOCYSTEINE METABOLISM	Homocysteine degradation	hcys-L[c]	1	1	cys_L[c]	1	1
AMINO ACIDS METABOLISM	HOMOCYSTEINE METABOLISM	Homocysteine degradation	ser_L[c]	1	1	ppcoa[c]	1	1
AMINO ACIDS METABOLISM	HOMOCYSTEINE METABOLISM	Homocysteine degradation	coa[c]	1	1	nh4[c]	1	1
AMINO ACIDS METABOLISM	HOMOCYSTEINE METABOLISM	Homocysteine degradation	nad[c]	1	1	co2[c]	1	1
AMINO ACIDS METABOLISM	HOMOCYSTEINE METABOLISM	Homocysteine degradation				nadh[c]	1	1
AMINO ACIDS METABOLISM	ISOLEUCINE METABOLISM	Isoleucine degradation	ile_L[c]	1	1	h2o[c]
AMINO ACIDS METABOLISM	ISOLEUCINE METABOLISM	Isoleucine degradation	o2[c]			atp[c]
AMINO ACIDS METABOLISM	ISOLEUCINE METABOLISM	Isoleucine degradation	pi[c]			co2[c]
AMINO ACIDS METABOLISM	ISOLEUCINE METABOLISM	Isoleucine degradation	adp[c]			nh4[c]
AMINO ACIDS METABOLISM	ISOLEUCINE METABOLISM	Isoleucine degradation	h[c]
AMINO ACIDS METABOLISM	LEUCINE METABOLISM	Leucine degradation	leu_L[c]	1	1	h2o[c]
AMINO ACIDS METABOLISM	LEUCINE METABOLISM	Leucine degradation	o2[c]			atp[c]
AMINO ACIDS METABOLISM	LEUCINE METABOLISM	Leucine degradation	pi[c]			co2[c]
AMINO ACIDS METABOLISM	LEUCINE METABOLISM	Leucine degradation	adp[c]			nh4[c]
AMINO ACIDS METABOLISM	LEUCINE METABOLISM	Leucine degradation	h[c]
AMINO ACIDS METABOLISM	LEUCINE METABOLISM	Conversion of leucine to acetyl-coA	leu_L[m]	1	1	accoa[m]	1	1
AMINO ACIDS METABOLISM	LEUCINE METABOLISM	Conversion of leucine to acetyl-coA	akg[m]	1	1	acac[m]	1	1
AMINO ACIDS METABOLISM	LEUCINE METABOLISM	Conversion of leucine to acetyl-coA	coa[m]	1	1	glu-L[m]	1	1
AMINO ACIDS METABOLISM	LEUCINE METABOLISM	Conversion of leucine to acetyl-coA	nad[m]	1	1	adp[m]	1	1
AMINO ACIDS METABOLISM	LEUCINE METABOLISM	Conversion of leucine to acetyl-coA	fad[m]	1	1	h[m]	1	1
AMINO ACIDS METABOLISM	LEUCINE METABOLISM	Conversion of leucine to acetyl-coA	atp[m]	1	1	pi[m]	1	1
AMINO ACIDS METABOLISM	LEUCINE METABOLISM	Conversion of leucine to acetyl-coA	h2o[m]	1	1	co2[m]	1	1
AMINO ACIDS METABOLISM	LEUCINE METABOLISM	Conversion of leucine to acetyl-coA	hco3[m]	1	1	nadh[m]	1	1
AMINO ACIDS METABOLISM	LEUCINE METABOLISM	Conversion of leucine to acetyl-coA		1	1	fadh2[m]	1	1
AMINO ACIDS METABOLISM	LYSINE METABOLISM	Lysine degradation	lys_L[c]	1	1	h2o[c]
AMINO ACIDS METABOLISM	LYSINE METABOLISM	Lysine degradation	o2[c]			atp[c]
AMINO ACIDS METABOLISM	LYSINE METABOLISM	Lysine degradation	pi[c]			co2[c]
AMINO ACIDS METABOLISM	LYSINE METABOLISM	Lysine degradation	adp[c]			nh4[c]
AMINO ACIDS METABOLISM	LYSINE METABOLISM	Lysine degradation	h[c]
AMINO ACIDS METABOLISM	LYSINE METABOLISM	Conversion of lysine to L-Saccharopine	lys_L[m]	1	1	saccrp-L[m]	1	1
AMINO ACIDS METABOLISM	LYSINE METABOLISM	Conversion of lysine to L-Saccharopine	akg[m]	1	1	h2o[m]	1	1
AMINO ACIDS METABOLISM	LYSINE METABOLISM	Conversion of lysine to L-Saccharopine	h[m]	1	1	nadp[m]	1	1
AMINO ACIDS METABOLISM	LYSINE METABOLISM	Conversion of lysine to L-Saccharopine	nadph[m]	1	1
AMINO ACIDS METABOLISM	LYSINE METABOLISM	Conversion of lysine to L-2-Aminoadipate	lys_L[x]	1	1	L2aadp[c]	1	1
AMINO ACIDS METABOLISM	LYSINE METABOLISM	Conversion of lysine to L-2-Aminoadipate	h2o[x]	2	2	h2o2[x]	2	2
AMINO ACIDS METABOLISM	LYSINE METABOLISM	Conversion of lysine to L-2-Aminoadipate	o2[x]	2	2	nh4[x]	1	1
AMINO ACIDS METABOLISM	LYSINE METABOLISM	Conversion of lysine to L-2-Aminoadipate	nadh[x]	1	1	h[c]	1	1
AMINO ACIDS METABOLISM	LYSINE METABOLISM	Conversion of lysine to L-2-Aminoadipate	nad[c]	1	1	nad[x]	1	1
AMINO ACIDS METABOLISM	LYSINE METABOLISM	Conversion of lysine to L-2-Aminoadipate	h[x]	0	1	nadh[c]	1	1
AMINO ACIDS METABOLISM	METHIONINE METABOLISM	Methionine degradation	met_L[c]	1	1	cys_L[c]	1	1
AMINO ACIDS METABOLISM	METHIONINE METABOLISM	Methionine degradation	ser_L[c]	1	2	ppcoa[c]	1	1
AMINO ACIDS METABOLISM	METHIONINE METABOLISM	Methionine degradation	atp[c]	2	2	atp[m]	1	1
AMINO ACIDS METABOLISM	METHIONINE METABOLISM	Methionine degradation	adp[m]	1	1	adp[c]	1	1
AMINO ACIDS METABOLISM	METHIONINE METABOLISM	Methionine degradation	pi[m]	1	1	amp[c]	1	1
AMINO ACIDS METABOLISM	METHIONINE METABOLISM	Methionine degradation	fad[m]	1	6	pi[c]	1	1
AMINO ACIDS METABOLISM	METHIONINE METABOLISM	Methionine degradation	coa[c]	1	1	ppi[c]	1	1
AMINO ACIDS METABOLISM	METHIONINE METABOLISM	Methionine degradation	nad[c]	2	2	fadh2[m]	1	6
AMINO ACIDS METABOLISM	METHIONINE METABOLISM	Methionine degradation	nad[m]	1	1	h2o[c]	1	1
AMINO ACIDS METABOLISM	METHIONINE METABOLISM	Methionine degradation	h2o[c]	3	3	nh4[c]	1	2
AMINO ACIDS METABOLISM	METHIONINE METABOLISM	Methionine degradation	h2o[m]	1	1	co2[c]	3	5
AMINO ACIDS METABOLISM	METHIONINE METABOLISM	Methionine degradation				nadh[c]	2	2
AMINO ACIDS METABOLISM	METHIONINE METABOLISM	Methionine degradation				nadh[m]	1	1
AMINO ACIDS METABOLISM	METHIONINE METABOLISM	Methionine degradation				h[m]	1	1
AMINO ACIDS METABOLISM	METHIONINE METABOLISM	Methionine degradation				h[c]	2	2
AMINO ACIDS METABOLISM	METHIONINE METABOLISM	S-adenosyl-L-methionine synthesis	met_L[c]	1	1	amet[c]	1	1
AMINO ACIDS METABOLISM	METHIONINE METABOLISM	S-adenosyl-L-methionine synthesis	atp[c]	1	1	pi[c]	1	1
AMINO ACIDS METABOLISM	METHIONINE METABOLISM	S-adenosyl-L-methionine synthesis	h2o[c]	1	1	ppi[c]	1	1
AMINO ACIDS METABOLISM	ORNITHINE METABOLISM	Ornithine degradation	orn[c]	1	1	h2o[c]
AMINO ACIDS METABOLISM	ORNITHINE METABOLISM	Ornithine degradation	o2[c]			atp[c]
AMINO ACIDS METABOLISM	ORNITHINE METABOLISM	Ornithine degradation	pi[c]			co2[c]
AMINO ACIDS METABOLISM	ORNITHINE METABOLISM	Ornithine degradation	adp[c]			nh4[c]
AMINO ACIDS METABOLISM	ORNITHINE METABOLISM	Ornithine degradation	h[c]
AMINO ACIDS METABOLISM	ORNITHINE METABOLISM	Synthesis of ornithine from glutamine	gln_L[m]	2	2	orn[m]	1	1
AMINO ACIDS METABOLISM	ORNITHINE METABOLISM	Synthesis of ornithine from glutamine	atp[m]	1	1	adp[m]	1	1
AMINO ACIDS METABOLISM	ORNITHINE METABOLISM	Synthesis of ornithine from glutamine	h2o[m]	2	2	nadp[m]	1	1
AMINO ACIDS METABOLISM	ORNITHINE METABOLISM	Synthesis of ornithine from glutamine	nadph[m]	1	1	akg[m]	1	1
AMINO ACIDS METABOLISM	ORNITHINE METABOLISM	Synthesis of ornithine from glutamine	h[m]	1	1	nh4[m]	2	2
AMINO ACIDS METABOLISM	ORNITHINE METABOLISM	Synthesis of ornithine from glutamine				pi[m]	1	1
AMINO ACIDS METABOLISM	ORNITHINE METABOLISM	Synthesis of spermidine from ornithine	orn[c]	1	1	spmd[c]	1	1
AMINO ACIDS METABOLISM	ORNITHINE METABOLISM	Synthesis of spermidine from ornithine	met_L[c]	1	1	5mta[c]	1	1
AMINO ACIDS METABOLISM	ORNITHINE METABOLISM	Synthesis of spermidine from ornithine	h[c]	1	1	co2[c]	2	2
AMINO ACIDS METABOLISM	ORNITHINE METABOLISM	Synthesis of spermidine from ornithine	atp[c]	1	1	pi[c]	1	1
AMINO ACIDS METABOLISM	ORNITHINE METABOLISM	Synthesis of spermidine from ornithine	h2o[c]	1	1	ppi[c]	1	1
AMINO ACIDS METABOLISM	SERINE METABOLISM	Serine synthesis	glc-D[c]	1	1	ser_L[c]	2	2
AMINO ACIDS METABOLISM	SERINE METABOLISM	Serine synthesis	glu-L[c]	2	2	akg[c]	2	2
AMINO ACIDS METABOLISM	SERINE METABOLISM	Serine synthesis	nad[c]	4	4	nadh[c]	4	4
AMINO ACIDS METABOLISM	SERINE METABOLISM	Serine synthesis	h2o[c]	2	2	h[c]	6	6
AMINO ACIDS METABOLISM	SERINE METABOLISM	Serine degradation	ser_L[c]	1	1	h2o[c]
AMINO ACIDS METABOLISM	SERINE METABOLISM	Serine degradation	o2[c]			atp[c]
AMINO ACIDS METABOLISM	SERINE METABOLISM	Serine degradation	pi[c]			co2[c]
AMINO ACIDS METABOLISM	SERINE METABOLISM	Serine degradation	adp[c]			nh4[c]
AMINO ACIDS METABOLISM	SERINE METABOLISM	Serine degradation	h[c]
AMINO ACIDS METABOLISM	PHENYLALANINE METABOLISM	Phenylalanine degradation	phe_L[c]	1	1	h2o[c]
AMINO ACIDS METABOLISM	PHENYLALANINE METABOLISM	Phenylalanine degradation	o2[c]			atp[c]
AMINO ACIDS METABOLISM	PHENYLALANINE METABOLISM	Phenylalanine degradation	pi[c]			co2[c]
AMINO ACIDS METABOLISM	PHENYLALANINE METABOLISM	Phenylalanine degradation	adp[c]			nh4[c]
AMINO ACIDS METABOLISM	PHENYLALANINE METABOLISM	Phenylalanine degradation	h[c]
AMINO ACIDS METABOLISM	PHENYLALANINE METABOLISM	Phenylalanine to phenylacetaldehyde	phe_L[c]	1	1	pacald[c]	1	1
AMINO ACIDS METABOLISM	PHENYLALANINE METABOLISM	Phenylalanine to phenylacetaldehyde	h[c]	1	1	co2[c]	1	1
AMINO ACIDS METABOLISM	PHENYLALANINE METABOLISM	Phenylalanine to phenylacetaldehyde	h2o[c]	1	1	h2o2[c]	1	1
AMINO ACIDS METABOLISM	PHENYLALANINE METABOLISM	Phenylalanine to phenylacetaldehyde	o2[c]	1	1	nh4[c]	1	1
AMINO ACIDS METABOLISM	PHENYLALANINE METABOLISM	Phenylalanine to phenylacetyl-L-glutaminate	phe_L[c]	1	1	pheacgln[c]	1	1
AMINO ACIDS METABOLISM	PHENYLALANINE METABOLISM	Phenylalanine to phenylacetyl-L-glutaminate	h2o[c]	2	2	h2o2[c]	1	1
AMINO ACIDS METABOLISM	PHENYLALANINE METABOLISM	Phenylalanine to phenylacetyl-L-glutaminate	o2[c]	1	1	nh4[c]	1	1
AMINO ACIDS METABOLISM	PHENYLALANINE METABOLISM	Phenylalanine to phenylacetyl-L-glutaminate	nad[c]	1	1	h[c]	1	1
AMINO ACIDS METABOLISM	PHENYLALANINE METABOLISM	Phenylalanine to phenylacetyl-L-glutaminate	atp[c]	1	1	nadh[c]	1	1
AMINO ACIDS METABOLISM	PHENYLALANINE METABOLISM	Phenylalanine to phenylacetyl-L-glutaminate	gln_L[c]	1	1	amp[c]	1	1
AMINO ACIDS METABOLISM	PHENYLALANINE METABOLISM	Phenylalanine to phenylacetyl-L-glutaminate				co2[c]	1	1
AMINO ACIDS METABOLISM	PHENYLALANINE METABOLISM	Phenylalanine to phenylacetyl-L-glutaminate				ppi[c]	1	1
AMINO ACIDS METABOLISM	PHENYLALANINE METABOLISM	Phenylalanine to tyrosine	phe_L[c]	1	1	tyr_L[c]	1	1
AMINO ACIDS METABOLISM	PHENYLALANINE METABOLISM	Phenylalanine to tyrosine	o2[c]	1	1	thbpt4acam[c]	1	1
AMINO ACIDS METABOLISM	PHENYLALANINE METABOLISM	Phenylalanine to tyrosine	thbpt[c]	1	1
AMINO ACIDS METABOLISM	PROLINE METABOLISM	Proline synthesis	glc-D[c]	1	1	pro_L[m]	1	1
AMINO ACIDS METABOLISM	PROLINE METABOLISM	Proline synthesis	atp[m]	1	2	nadh[c]	2	2
AMINO ACIDS METABOLISM	PROLINE METABOLISM	Proline synthesis	nad[c]	2	2	atp[c]	2	2
AMINO ACIDS METABOLISM	PROLINE METABOLISM	Proline synthesis	adp[c]	2	2	co2[m]	2	2
AMINO ACIDS METABOLISM	PROLINE METABOLISM	Proline synthesis	pi[c]	2	2	adp[m]	1	2
AMINO ACIDS METABOLISM	PROLINE METABOLISM	Proline synthesis	hco3[m]	1	1	pi[m]	1	2
AMINO ACIDS METABOLISM	PROLINE METABOLISM	Proline synthesis	nh4[m]	1	1	h2o[m]	2	2
AMINO ACIDS METABOLISM	PROLINE METABOLISM	Proline synthesis	nadph[m]	1	1	h2o[c]	2	2
AMINO ACIDS METABOLISM	PROLINE METABOLISM	Proline synthesis				nadp[m]	1	1
AMINO ACIDS METABOLISM	PROLINE METABOLISM	Proline degradation	pro_L[c]	1	1	h2o[c]
AMINO ACIDS METABOLISM	PROLINE METABOLISM	Proline degradation	o2[c]			atp[c]
AMINO ACIDS METABOLISM	PROLINE METABOLISM	Proline degradation	pi[c]			co2[c]
AMINO ACIDS METABOLISM	PROLINE METABOLISM	Proline degradation	adp[c]			nh4[c]
AMINO ACIDS METABOLISM	PROLINE METABOLISM	Proline degradation	h[c]
AMINO ACIDS METABOLISM	PROLINE METABOLISM	Synthesis of proline from glutamine	gln_L[m]	1	1	pro_L[m]	1	1
AMINO ACIDS METABOLISM	PROLINE METABOLISM	Synthesis of proline from glutamine	atp[m]	1	1	adp[m]	1	1
AMINO ACIDS METABOLISM	PROLINE METABOLISM	Synthesis of proline from glutamine	h[m]	2	2	nad[m]	1	1
AMINO ACIDS METABOLISM	PROLINE METABOLISM	Synthesis of proline from glutamine	nadh[m]	1	1	nadp[m]	1	1
AMINO ACIDS METABOLISM	PROLINE METABOLISM	Synthesis of proline from glutamine	nadph[m]	1	1	nh4[m]	1	1
AMINO ACIDS METABOLISM	PROLINE METABOLISM	Synthesis of proline from glutamine				pi[m]	1	1
AMINO ACIDS METABOLISM	THREONINE METABOLISM	Threonine degradation	thr_L[c]	1	1	h2o[c]
AMINO ACIDS METABOLISM	THREONINE METABOLISM	Threonine degradation	o2[c]			atp[c]
AMINO ACIDS METABOLISM	THREONINE METABOLISM	Threonine degradation	pi[c]			co2[c]
AMINO ACIDS METABOLISM	THREONINE METABOLISM	Threonine degradation	adp[c]			nh4[c]
AMINO ACIDS METABOLISM	THREONINE METABOLISM	Threonine degradation	h[c]
AMINO ACIDS METABOLISM	TRYPTOPHAN METABOLISM	Tryptophan degradation	trp_L[c]	1	1	h2o[c]
AMINO ACIDS METABOLISM	TRYPTOPHAN METABOLISM	Tryptophan degradation	o2[c]			atp[c]
AMINO ACIDS METABOLISM	TRYPTOPHAN METABOLISM	Tryptophan degradation	pi[c]			co2[c]
AMINO ACIDS METABOLISM	TRYPTOPHAN METABOLISM	Tryptophan degradation	adp[c]			nh4[c]
AMINO ACIDS METABOLISM	TRYPTOPHAN METABOLISM	Tryptophan degradation	h[c]
AMINO ACIDS METABOLISM	TRYPTOPHAN METABOLISM	Synthesis of anthranilate from tryptophan	trp_L[c]	1	1	anth[c]	1	1
AMINO ACIDS METABOLISM	TRYPTOPHAN METABOLISM	Synthesis of anthranilate from tryptophan	o2[c]	1	1	for[c]	1	1
AMINO ACIDS METABOLISM	TRYPTOPHAN METABOLISM	Synthesis of anthranilate from tryptophan	h2o[c]	2	2	h[c]	2	2
AMINO ACIDS METABOLISM	TRYPTOPHAN METABOLISM	Synthesis of anthranilate from tryptophan				ala_L[c]	1	1
AMINO ACIDS METABOLISM	TRYPTOPHAN METABOLISM	Synthesis of L-kynurenine from tryptophan	trp_L[c]	1	1	Lkynr[c]	1	1
AMINO ACIDS METABOLISM	TRYPTOPHAN METABOLISM	Synthesis of L-kynurenine from tryptophan	o2[c]	1	1	h[c]	1	1
AMINO ACIDS METABOLISM	TRYPTOPHAN METABOLISM	Synthesis of L-kynurenine from tryptophan	h2o[c]	1	1	for[c]	1	1
AMINO ACIDS METABOLISM	TRYPTOPHAN METABOLISM	Synthesis of N-formylanthranilate from tryptophan	trp_L[c]	1	1	nformanth[c]	1	1
AMINO ACIDS METABOLISM	TRYPTOPHAN METABOLISM	Synthesis of N-formylanthranilate from tryptophan	o2[c]	1	1	h[c]	1	1
AMINO ACIDS METABOLISM	TRYPTOPHAN METABOLISM	Synthesis of N-formylanthranilate from tryptophan	h2o[c]	1	1	ala_L[c]	1	1
AMINO ACIDS METABOLISM	TRYPTOPHAN METABOLISM	Synthesis of quinolinate from tryptophan	trp_L[c]	1	1	quln[c]	1	1
AMINO ACIDS METABOLISM	TRYPTOPHAN METABOLISM	Synthesis of quinolinate from tryptophan	nadph[c]	1	1	ala_L[c]	1	1
AMINO ACIDS METABOLISM	TRYPTOPHAN METABOLISM	Synthesis of quinolinate from tryptophan	o2[c]	3	3	for[c]	1	1
AMINO ACIDS METABOLISM	TRYPTOPHAN METABOLISM	Synthesis of quinolinate from tryptophan				nadp[c]	1	1
AMINO ACIDS METABOLISM	TRYPTOPHAN METABOLISM	Synthesis of quinolinate from tryptophan				h[c]	2	2
AMINO ACIDS METABOLISM	TRYPTOPHAN METABOLISM	Synthesis of serotonin from tryptophan	trp_L[c]	1	1	srtn[c]	1	1
AMINO ACIDS METABOLISM	TRYPTOPHAN METABOLISM	Synthesis of serotonin from tryptophan	thbpt[c]	1	1	thbpt4acam[c]	1	1
AMINO ACIDS METABOLISM	TRYPTOPHAN METABOLISM	Synthesis of serotonin from tryptophan	o2[c]	1	1	co2[c]	1	1
AMINO ACIDS METABOLISM	TRYPTOPHAN METABOLISM	Synthesis of serotonin from tryptophan	h[c]	1	1
AMINO ACIDS METABOLISM	TYROSINE METABOLISM	Tyrosine synthesis (need phenylalanine)	phe_L[c]	1	1	tyr_L[c]	1	1
AMINO ACIDS METABOLISM	TYROSINE METABOLISM	Tyrosine synthesis (need phenylalanine)	o2[c]	1	1	h2o[c]	1	1
AMINO ACIDS METABOLISM	TYROSINE METABOLISM	Tyrosine synthesis (need phenylalanine)	h[c]	1	1	nad[c]	1	1
AMINO ACIDS METABOLISM	TYROSINE METABOLISM	Tyrosine synthesis (need phenylalanine)	nadh[c]	1	1	h[c]	1	1
AMINO ACIDS METABOLISM	TYROSINE METABOLISM	Tyrosine degradation	tyr_L[c]	1	1	h2o[c]
AMINO ACIDS METABOLISM	TYROSINE METABOLISM	Tyrosine degradation	o2[c]			atp[c]
AMINO ACIDS METABOLISM	TYROSINE METABOLISM	Tyrosine degradation	pi[c]			co2[c]
AMINO ACIDS METABOLISM	TYROSINE METABOLISM	Tyrosine degradation	adp[c]			nh4[c]
AMINO ACIDS METABOLISM	TYROSINE METABOLISM	Tyrosine degradation	h[c]
AMINO ACIDS METABOLISM	TYROSINE METABOLISM	Tyrosine to adrenaline	tyr_L[c]	2	2	adrnl[c]	2	2
AMINO ACIDS METABOLISM	TYROSINE METABOLISM	Tyrosine to adrenaline	o2[c]	3	3	co2[c]	2	2
AMINO ACIDS METABOLISM	TYROSINE METABOLISM	Tyrosine to adrenaline	ascb_L[c]	2	2	h2o[c]	2	2
AMINO ACIDS METABOLISM	TYROSINE METABOLISM	Tyrosine to adrenaline	amet[c]	2	2	ahcys[c]	2	2
AMINO ACIDS METABOLISM	TYROSINE METABOLISM	Tyrosine to adrenaline				dhdascb[c]	2	2
AMINO ACIDS METABOLISM	TYROSINE METABOLISM	Tyrosine to dopamine	tyr_L[c]	2	2	dopa[c]	2	2
AMINO ACIDS METABOLISM	TYROSINE METABOLISM	Tyrosine to dopamine	o2[c]	1	1	co2[c]	2	2
AMINO ACIDS METABOLISM	TYROSINE METABOLISM	Tyrosine to dopamine	h[c]	2	2
AMINO ACIDS METABOLISM	TYROSINE METABOLISM	Tyrosine to acetoacetate and fumarate	tyr_L[c]	1	1	fum[c]	1	1
AMINO ACIDS METABOLISM	TYROSINE METABOLISM	Tyrosine to acetoacetate and fumarate	akg[c]	1	1	acac[c]	1	1
AMINO ACIDS METABOLISM	TYROSINE METABOLISM	Tyrosine to acetoacetate and fumarate	o2[c]	2	2	co2[c]	1	1
AMINO ACIDS METABOLISM	TYROSINE METABOLISM	Tyrosine to acetoacetate and fumarate	h2o[c]	1	1	h[c]	2	2
AMINO ACIDS METABOLISM	TYROSINE METABOLISM	Tyrosine to acetoacetate and fumarate				glu-L[c]	1	1
AMINO ACIDS METABOLISM	VALINE METABOLISM	Valine degradation	val_L[c]	1	1	h2o[c]
AMINO ACIDS METABOLISM	VALINE METABOLISM	Valine degradation	o2[c]			atp[c]
AMINO ACIDS METABOLISM	VALINE METABOLISM	Valine degradation	pi[c]			co2[c]
AMINO ACIDS METABOLISM	VALINE METABOLISM	Valine degradation	adp[c]			nh4[c]
AMINO ACIDS METABOLISM	VALINE METABOLISM	Valine degradation	h[c]
AMINO ACIDS METABOLISM	VALINE METABOLISM	Valine to succinyl-coA	val_L[m]	1	1	succoa[m]	1	1
AMINO ACIDS METABOLISM	VALINE METABOLISM	Valine to succinyl-coA	akg[m]	1	1	glu-L[m]	1	1
AMINO ACIDS METABOLISM	VALINE METABOLISM	Valine to succinyl-coA	coa[m]	1	1	fadh2[m]	1	1
AMINO ACIDS METABOLISM	VALINE METABOLISM	Valine to succinyl-coA	fad[m]	1	1	co2[m]	1	1
AMINO ACIDS METABOLISM	VALINE METABOLISM	Valine to succinyl-coA	h2o[m]	2	2	h[m]	3	3
AMINO ACIDS METABOLISM	VALINE METABOLISM	Valine to succinyl-coA	nad[m]	3	3	nadh[m]	3	3
LIPIDS METABOLISM	CHOLESTEROL METABOLISM	Hydroxymethylglutaryl-CoA synthesis	glc-D[c]	3	3	hmgcoa[m]	2	2
LIPIDS METABOLISM	CHOLESTEROL METABOLISM	Hydroxymethylglutaryl-CoA synthesis	coa[m]	2	2	atp[c]	6	6
LIPIDS METABOLISM	CHOLESTEROL METABOLISM	Hydroxymethylglutaryl-CoA synthesis	adp[c]	6	6	nadh[c]	6	6
LIPIDS METABOLISM	CHOLESTEROL METABOLISM	Hydroxymethylglutaryl-CoA synthesis	pi[c]	6	6	nadh[m]	6	6
LIPIDS METABOLISM	CHOLESTEROL METABOLISM	Hydroxymethylglutaryl-CoA synthesis	nad[m]	6	6	h2o[c]	6	6
LIPIDS METABOLISM	CHOLESTEROL METABOLISM	Hydroxymethylglutaryl-CoA synthesis	nad[c]	6	6	co2[m]	6	6
LIPIDS METABOLISM	CHOLESTEROL METABOLISM	Hydroxymethylglutaryl-CoA synthesis	h2o[m]	2	2	h[m]	8	8
LIPIDS METABOLISM	CHOLESTEROL METABOLISM	Cholesterol synthesis	frdp[c]	2	2	chsterol[c]	1	1
LIPIDS METABOLISM	CHOLESTEROL METABOLISM	Cholesterol synthesis	h[c]	9	9	ppi[c]	2	2
LIPIDS METABOLISM	CHOLESTEROL METABOLISM	Cholesterol synthesis	nadph[c]	10	15	for[c]	1	1
LIPIDS METABOLISM	CHOLESTEROL METABOLISM	Cholesterol synthesis	o2[c]	9	13	nadp[c]	10	15
LIPIDS METABOLISM	CHOLESTEROL METABOLISM	Cholesterol synthesis	nad[c]	0	2	h2o[c]	7	11
LIPIDS METABOLISM	CHOLESTEROL METABOLISM	Cholesterol synthesis	fadh2[c]	1	1	nadh[c]	0	2
LIPIDS METABOLISM	CHOLESTEROL METABOLISM	Cholesterol synthesis				co2[c]	2	2
LIPIDS METABOLISM	CHOLESTEROL METABOLISM	Cholesterol synthesis				fad[c]	1	1
LIPIDS METABOLISM	CHOLESTEROL METABOLISM	Acetoacetate synthesis	glc-D[c]	1	1	acac[m]	1	1
LIPIDS METABOLISM	CHOLESTEROL METABOLISM	Acetoacetate synthesis	nad[c]	2	2	nadh[c]	2	2
LIPIDS METABOLISM	CHOLESTEROL METABOLISM	Acetoacetate synthesis	nad[m]	2	2	nadh[m]	2	2
LIPIDS METABOLISM	CHOLESTEROL METABOLISM	Acetoacetate synthesis	adp[c]	2	2	atp[c]	2	2
LIPIDS METABOLISM	CHOLESTEROL METABOLISM	Acetoacetate synthesis	pi[c]	2	2	co2[m]	2	2
LIPIDS METABOLISM	CHOLESTEROL METABOLISM	Acetoacetate synthesis	h2o[m]	1	1	h[m]	3	3
LIPIDS METABOLISM	CHOLESTEROL METABOLISM	Acetoacetate synthesis				h2o[c]	2	2
LIPIDS METABOLISM	CHOLESTEROL METABOLISM	Mevalonate synthesis	hmgcoa[c]	1	1	mev-R[x]	1	1
LIPIDS METABOLISM	CHOLESTEROL METABOLISM	Mevalonate synthesis	h[c]	2	2	coa[c]	1	1
LIPIDS METABOLISM	CHOLESTEROL METABOLISM	Mevalonate synthesis	nadph[c]	2	2	nadp[c]	2	2
LIPIDS METABOLISM	CHOLESTEROL METABOLISM	Farnesyl-pyrophosphate synthesis	mev-R[x]	3	3	frdp[c]	1	1
LIPIDS METABOLISM	CHOLESTEROL METABOLISM	Farnesyl-pyrophosphate synthesis	atp[c]	9	9	co2[c]	3	3
LIPIDS METABOLISM	CHOLESTEROL METABOLISM	Farnesyl-pyrophosphate synthesis				adp[c]	9	9
LIPIDS METABOLISM	CHOLESTEROL METABOLISM	Farnesyl-pyrophosphate synthesis				pi[c]	3	3
LIPIDS METABOLISM	CHOLESTEROL METABOLISM	Farnesyl-pyrophosphate synthesis				ppi[c]	2	2
LIPIDS METABOLISM	CHOLESTEROL METABOLISM	Farnesyl-pyrophosphate synthesis				h[c]	3	3
LIPIDS METABOLISM	GLYCEROPHOSPHOLIPID METABOLISM	Glycerol-3-phosphate synthesis	dhap[c]	1	1	glyc3p[c]	1	1
LIPIDS METABOLISM	GLYCEROPHOSPHOLIPID METABOLISM	Glycerol-3-phosphate synthesis	h[c]	1	1	nad[c]	1	1
LIPIDS METABOLISM	GLYCEROPHOSPHOLIPID METABOLISM	Glycerol-3-phosphate synthesis	nadh[c]	1	1
LIPIDS METABOLISM	GLYCEROPHOSPHOLIPID METABOLISM	Phosphatidyl-choline synthesis	glc-D[c]	1	17	pchol_hs[c]	1	2
LIPIDS METABOLISM	GLYCEROPHOSPHOLIPID METABOLISM	Phosphatidyl-choline synthesis	chol[c]	0	2	nadh[m]	0	32
LIPIDS METABOLISM	GLYCEROPHOSPHOLIPID METABOLISM	Phosphatidyl-choline synthesis	nadph[c]	0	56	nadh[c]	0	30
LIPIDS METABOLISM	GLYCEROPHOSPHOLIPID METABOLISM	Phosphatidyl-choline synthesis	atp[c]	0	14	nadp[c]	0	56
LIPIDS METABOLISM	GLYCEROPHOSPHOLIPID METABOLISM	Phosphatidyl-choline synthesis	hco3[c]	0	28	amp[c]	0	16
LIPIDS METABOLISM	GLYCEROPHOSPHOLIPID METABOLISM	Phosphatidyl-choline synthesis	h[c]	0	26	ppi[c]	0	16
LIPIDS METABOLISM	GLYCEROPHOSPHOLIPID METABOLISM	Phosphatidyl-choline synthesis	lnlnca[c]	0		co2[c]	0	28
LIPIDS METABOLISM	GLYCEROPHOSPHOLIPID METABOLISM	Phosphatidyl-choline synthesis	lnlc[c]	0		h2o[c]	0	62
LIPIDS METABOLISM	GLYCEROPHOSPHOLIPID METABOLISM	Phosphatidyl-choline synthesis	o2[c]	0		co2[m]	0	32
LIPIDS METABOLISM	GLYCEROPHOSPHOLIPID METABOLISM	Phosphatidyl-choline synthesis	nad[m]	0	32	h[m]	0	32
LIPIDS METABOLISM	GLYCEROPHOSPHOLIPID METABOLISM	Phosphatidyl-choline synthesis	nad[c]	0	30
LIPIDS METABOLISM	GLYCEROPHOSPHOLIPID METABOLISM	Phosphatidyl-choline synthesis	adp[c]	0	2
LIPIDS METABOLISM	GLYCEROPHOSPHOLIPID METABOLISM	Phosphatidyl-choline synthesis	pi[c]	0	4
LIPIDS METABOLISM	GLYCEROPHOSPHOLIPID METABOLISM	Phosphatidyl-ethanolamine synthesis	glc-D[c]	1	17	pe_hs[c]	1	2
LIPIDS METABOLISM	GLYCEROPHOSPHOLIPID METABOLISM	Phosphatidyl-ethanolamine synthesis	etha[c]	0	2	nadh[c]	0	30
LIPIDS METABOLISM	GLYCEROPHOSPHOLIPID METABOLISM	Phosphatidyl-ethanolamine synthesis	adp[c]	0	12	nadh[m]	0	32
LIPIDS METABOLISM	GLYCEROPHOSPHOLIPID METABOLISM	Phosphatidyl-ethanolamine synthesis	nad[c]	0	30	nadp[c]	0	56
LIPIDS METABOLISM	GLYCEROPHOSPHOLIPID METABOLISM	Phosphatidyl-ethanolamine synthesis	nad[m]	0	32	amp[c]	0	16
LIPIDS METABOLISM	GLYCEROPHOSPHOLIPID METABOLISM	Phosphatidyl-ethanolamine synthesis	pi[c]	0	4	co2[c]	0	28
LIPIDS METABOLISM	GLYCEROPHOSPHOLIPID METABOLISM	Phosphatidyl-ethanolamine synthesis	nadph[c]	0	56	h2o[c]	0	60
LIPIDS METABOLISM	GLYCEROPHOSPHOLIPID METABOLISM	Phosphatidyl-ethanolamine synthesis	atp[c]	0	4	ppi[c]	0	18
LIPIDS METABOLISM	GLYCEROPHOSPHOLIPID METABOLISM	Phosphatidyl-ethanolamine synthesis	hco3[c]	0	28	cmp[c]	0	2
LIPIDS METABOLISM	GLYCEROPHOSPHOLIPID METABOLISM	Phosphatidyl-ethanolamine synthesis	h[c]	0	24	co2[m]	0	32
LIPIDS METABOLISM	GLYCEROPHOSPHOLIPID METABOLISM	Phosphatidyl-ethanolamine synthesis	ctp[c]	0	2	h[m]	0	32
LIPIDS METABOLISM	GLYCEROPHOSPHOLIPID METABOLISM	Phosphatidyl-ethanolamine synthesis	lnlnca[c]	0
LIPIDS METABOLISM	GLYCEROPHOSPHOLIPID METABOLISM	Phosphatidyl-ethanolamine synthesis	lnlc[c]	0
LIPIDS METABOLISM	GLYCEROPHOSPHOLIPID METABOLISM	Phosphatidyl-ethanolamine synthesis	o2[c]	0
LIPIDS METABOLISM	GLYCEROPHOSPHOLIPID METABOLISM	Phosphatidyl-serine synthesis	glc-D[c]	1	17	ps_hs[c]	1	2
LIPIDS METABOLISM	GLYCEROPHOSPHOLIPID METABOLISM	Phosphatidyl-serine synthesis	ser_L[c]	0	2	nadh[c]	0	30
LIPIDS METABOLISM	GLYCEROPHOSPHOLIPID METABOLISM	Phosphatidyl-serine synthesis	adp[c]	0	2	nadh[m]	0	32
LIPIDS METABOLISM	GLYCEROPHOSPHOLIPID METABOLISM	Phosphatidyl-serine synthesis	pi[c]	0	4	nadp[c]	0	56
LIPIDS METABOLISM	GLYCEROPHOSPHOLIPID METABOLISM	Phosphatidyl-serine synthesis	nad[c]	0	30	amp[c]	0	16
LIPIDS METABOLISM	GLYCEROPHOSPHOLIPID METABOLISM	Phosphatidyl-serine synthesis	nad[m]	0	32	ppi[c]	0	16
LIPIDS METABOLISM	GLYCEROPHOSPHOLIPID METABOLISM	Phosphatidyl-serine synthesis	nadph[c]	0	56	co2[c]	0	28
LIPIDS METABOLISM	GLYCEROPHOSPHOLIPID METABOLISM	Phosphatidyl-serine synthesis	atp[c]	0	14	h2o[c]	0	62
LIPIDS METABOLISM	GLYCEROPHOSPHOLIPID METABOLISM	Phosphatidyl-serine synthesis	hco3[c]	0	28	co2[m]	0	32
LIPIDS METABOLISM	GLYCEROPHOSPHOLIPID METABOLISM	Phosphatidyl-serine synthesis	h[c]	0	26	h[m]	0	32
LIPIDS METABOLISM	GLYCEROPHOSPHOLIPID METABOLISM	Phosphatidyl-serine synthesis	lnlnca[c]	0
LIPIDS METABOLISM	GLYCEROPHOSPHOLIPID METABOLISM	Phosphatidyl-serine synthesis	lnlc[c]	0
LIPIDS METABOLISM	GLYCEROPHOSPHOLIPID METABOLISM	Phosphatidyl-serine synthesis	o2[c]	0
LIPIDS METABOLISM	GLYCEROPHOSPHOLIPID METABOLISM	Phosphatidyl-inositol synthesis	glc-D[c]	1	17	pail_hs[c]	1	2
LIPIDS METABOLISM	GLYCEROPHOSPHOLIPID METABOLISM	Phosphatidyl-inositol synthesis	nadph[c]	0	56	co2[c]	0	28
LIPIDS METABOLISM	GLYCEROPHOSPHOLIPID METABOLISM	Phosphatidyl-inositol synthesis	nad[c]	0	30	h2o[c]	0	60
LIPIDS METABOLISM	GLYCEROPHOSPHOLIPID METABOLISM	Phosphatidyl-inositol synthesis	nad[m]	0	32	nadp[c]	0	56
LIPIDS METABOLISM	GLYCEROPHOSPHOLIPID METABOLISM	Phosphatidyl-inositol synthesis	atp[c]	0	14	ppi[c]	0	18
LIPIDS METABOLISM	GLYCEROPHOSPHOLIPID METABOLISM	Phosphatidyl-inositol synthesis	hco3[c]	0	28	nadh[c]	0	30
LIPIDS METABOLISM	GLYCEROPHOSPHOLIPID METABOLISM	Phosphatidyl-inositol synthesis	inost[c]	0	2	nadh[m]	0	32
LIPIDS METABOLISM	GLYCEROPHOSPHOLIPID METABOLISM	Phosphatidyl-inositol synthesis	h[c]	0	24	amp[c]	0	16
LIPIDS METABOLISM	GLYCEROPHOSPHOLIPID METABOLISM	Phosphatidyl-inositol synthesis	adp[c]	0	2	cmp[c]	0	2
LIPIDS METABOLISM	GLYCEROPHOSPHOLIPID METABOLISM	Phosphatidyl-inositol synthesis	pi[c]	0	4	coa[c]	0	2
LIPIDS METABOLISM	GLYCEROPHOSPHOLIPID METABOLISM	Phosphatidyl-inositol synthesis	lnlnca[c]	0		co2[m]	0	32
LIPIDS METABOLISM	GLYCEROPHOSPHOLIPID METABOLISM	Phosphatidyl-inositol synthesis	lnlc[c]	0		h[m]	0	32
LIPIDS METABOLISM	GLYCEROPHOSPHOLIPID METABOLISM	Phosphatidyl-inositol synthesis	o2[c]	0
LIPIDS METABOLISM	GLYCEROPHOSPHOLIPID METABOLISM	Cardiolipin synthesis	glc-D[c]	1	17.5	clpn_hs[c]	1	1
LIPIDS METABOLISM	GLYCEROPHOSPHOLIPID METABOLISM	Cardiolipin synthesis	nadph[c]	0	56	co2[c]	0	28
LIPIDS METABOLISM	GLYCEROPHOSPHOLIPID METABOLISM	Cardiolipin synthesis	atp[c]	0	15	h2o[c]	0	59
LIPIDS METABOLISM	GLYCEROPHOSPHOLIPID METABOLISM	Cardiolipin synthesis	hco3[c]	0	28	nadp[c]	0	56
LIPIDS METABOLISM	GLYCEROPHOSPHOLIPID METABOLISM	Cardiolipin synthesis	nad[c]	0	29	cmp[c]	0	2
LIPIDS METABOLISM	GLYCEROPHOSPHOLIPID METABOLISM	Cardiolipin synthesis	nad[m]	0	32	ppi[c]	0	19
LIPIDS METABOLISM	GLYCEROPHOSPHOLIPID METABOLISM	Cardiolipin synthesis	adp[c]	0	1	nadh[c]	0	29
LIPIDS METABOLISM	GLYCEROPHOSPHOLIPID METABOLISM	Cardiolipin synthesis	pi[c]	0	3	nadh[m]	0	32
LIPIDS METABOLISM	GLYCEROPHOSPHOLIPID METABOLISM	Cardiolipin synthesis	h[c]	0	28	amp[c]	0	16
LIPIDS METABOLISM	GLYCEROPHOSPHOLIPID METABOLISM	Cardiolipin synthesis	lnlnca[c]	0		co2[m]	0	32
LIPIDS METABOLISM	GLYCEROPHOSPHOLIPID METABOLISM	Cardiolipin synthesis	lnlc[c]	0		h[m]	0	32
LIPIDS METABOLISM	GLYCEROPHOSPHOLIPID METABOLISM	Cardiolipin synthesis	o2[c]	0
LIPIDS METABOLISM	TRIACYLGLYCEROL METABOLISM	Triacylglycerol synthesis	glc-D[c]	0	12.5	tag_hs[e]	1	1
LIPIDS METABOLISM	TRIACYLGLYCEROL METABOLISM	Triacylglycerol synthesis	nadph[c]	0	42	co2[c]	0	21
LIPIDS METABOLISM	TRIACYLGLYCEROL METABOLISM	Triacylglycerol synthesis	nad[c]	0	23	h2o[c]	0	32
LIPIDS METABOLISM	TRIACYLGLYCEROL METABOLISM	Triacylglycerol synthesis	nad[m]	0	24	nadp[c]	0	42
LIPIDS METABOLISM	TRIACYLGLYCEROL METABOLISM	Triacylglycerol synthesis	h[c]	0	18	nadh[c]	0	23
LIPIDS METABOLISM	TRIACYLGLYCEROL METABOLISM	Triacylglycerol synthesis	atp[c]	0	10	nadh[m]	0	24
LIPIDS METABOLISM	TRIACYLGLYCEROL METABOLISM	Triacylglycerol synthesis	hco3[c]	0	21	adp[c]	0	9
LIPIDS METABOLISM	TRIACYLGLYCEROL METABOLISM	Triacylglycerol synthesis	lnlnca[c]	0		pi[c]	0	9
LIPIDS METABOLISM	TRIACYLGLYCEROL METABOLISM	Triacylglycerol synthesis	lnlc[c]	0		amp[c]	0	12
LIPIDS METABOLISM	TRIACYLGLYCEROL METABOLISM	Triacylglycerol synthesis	o2[c]	0		ppi[c]	0	12
LIPIDS METABOLISM	TRIACYLGLYCEROL METABOLISM	Triacylglycerol synthesis				h[m]	0	24
LIPIDS METABOLISM	TRIACYLGLYCEROL METABOLISM	Triacylglycerol synthesis				co2[m]	0	24
LIPIDS METABOLISM	SPHINGOLIPID METABOLISM	Sphingomyelin synthesis	glc-D[c]	1	8	sphmyln_hs[c]	1	1
LIPIDS METABOLISM	SPHINGOLIPID METABOLISM	Sphingomyelin synthesis	nadph[c]	0	28	co2[c]	0	15
LIPIDS METABOLISM	SPHINGOLIPID METABOLISM	Sphingomyelin synthesis	atp[c]	0	6	h2o[c]	0	22
LIPIDS METABOLISM	SPHINGOLIPID METABOLISM	Sphingomyelin synthesis	hco3[c]	0	15	nadp[c]	0	28
LIPIDS METABOLISM	SPHINGOLIPID METABOLISM	Sphingomyelin synthesis	ser_L[c]	0	1	nadh[c]	0	16
LIPIDS METABOLISM	SPHINGOLIPID METABOLISM	Sphingomyelin synthesis	h[c]	0	12	nadh[m]	0	16
LIPIDS METABOLISM	SPHINGOLIPID METABOLISM	Sphingomyelin synthesis	adp[c]	0	1	amp[c]	0	8
LIPIDS METABOLISM	SPHINGOLIPID METABOLISM	Sphingomyelin synthesis	pi[c]	0	2	cmp[c]	0	1
LIPIDS METABOLISM	SPHINGOLIPID METABOLISM	Sphingomyelin synthesis	nad[c]	0	16	ppi[c]	0	9
LIPIDS METABOLISM	SPHINGOLIPID METABOLISM	Sphingomyelin synthesis	nad[m]	0	16	co2[m]	0	16
LIPIDS METABOLISM	SPHINGOLIPID METABOLISM	Sphingomyelin synthesis	chol[c]	0		h[m]	0	16
LIPIDS METABOLISM	SPHINGOLIPID METABOLISM	Sphingomyelin synthesis	ctp[c]	0
LIPIDS METABOLISM	SPHINGOLIPID METABOLISM	Sphingomyelin synthesis	lnlnca[c]	0
LIPIDS METABOLISM	SPHINGOLIPID METABOLISM	Sphingomyelin synthesis	lnlc[c]	0
LIPIDS METABOLISM	SPHINGOLIPID METABOLISM	Sphingomyelin synthesis	o2[c]	0
LIPIDS METABOLISM	SPHINGOLIPID METABOLISM	Ceramide synthesis	glc-D[c]	1	8	crm_hs[c]	1	1
LIPIDS METABOLISM	SPHINGOLIPID METABOLISM	Ceramide synthesis	ser_L[c]	0	1	nadh[c]	0	16
LIPIDS METABOLISM	SPHINGOLIPID METABOLISM	Ceramide synthesis	nadph[c]	0	29	nadh[m]	0	16
LIPIDS METABOLISM	SPHINGOLIPID METABOLISM	Ceramide synthesis	atp[c]	0	6	co2[c]	0	15
LIPIDS METABOLISM	SPHINGOLIPID METABOLISM	Ceramide synthesis	hco3[c]	0	14	h2o[c]	0	22
LIPIDS METABOLISM	SPHINGOLIPID METABOLISM	Ceramide synthesis	fad[c]	0	1	nadp[c]	0	29
LIPIDS METABOLISM	SPHINGOLIPID METABOLISM	Ceramide synthesis	h[c]	0	13	co2[m]	0	16
LIPIDS METABOLISM	SPHINGOLIPID METABOLISM	Ceramide synthesis	pi[c]	0	2	fadh2[c]	0	1
LIPIDS METABOLISM	SPHINGOLIPID METABOLISM	Ceramide synthesis	nad[c]	0	16	amp[c]	0	8
LIPIDS METABOLISM	SPHINGOLIPID METABOLISM	Ceramide synthesis	nad[m]	0	16	ppi[c]	0	8
LIPIDS METABOLISM	SPHINGOLIPID METABOLISM	Ceramide synthesis	adp[c]	0	2	h[m]	0	16
LIPIDS METABOLISM	SPHINGOLIPID METABOLISM	Ceramide synthesis	lnlnca[c]	0
LIPIDS METABOLISM	SPHINGOLIPID METABOLISM	Ceramide synthesis	lnlc[c]	0
LIPIDS METABOLISM	SPHINGOLIPID METABOLISM	Ceramide synthesis	o2[c]	0
LIPIDS METABOLISM	FATTY ACID METABOLISM	Palmitate synthesis	glc-D[c]	4	4	hdca[c]	1	1
LIPIDS METABOLISM	FATTY ACID METABOLISM	Palmitate synthesis	nadph[c]	14	14	nadp[c]	14	14
LIPIDS METABOLISM	FATTY ACID METABOLISM	Palmitate synthesis	nad[c]	16	16	nadh[c]	16	16
LIPIDS METABOLISM	FATTY ACID METABOLISM	Palmitate synthesis	atp[c]	7	7	adp[c]	7	7
LIPIDS METABOLISM	FATTY ACID METABOLISM	Palmitate synthesis	hco3[c]	7	7	co2[c]	15	15
LIPIDS METABOLISM	FATTY ACID METABOLISM	Palmitate synthesis				h[c]	3	3
LIPIDS METABOLISM	FATTY ACID METABOLISM	Palmitate synthesis				pi[c]	7	7
LIPIDS METABOLISM	FATTY ACID METABOLISM	Palmitate synthesis				h2o[c]	6	6
LIPIDS METABOLISM	FATTY ACID METABOLISM	Palmitate degradation	hdca[c]	1	1	accoa[c]	8	8
LIPIDS METABOLISM	FATTY ACID METABOLISM	Palmitate degradation	atp[c]			amp[c]
LIPIDS METABOLISM	FATTY ACID METABOLISM	Palmitate degradation	nad[c]			nadh[c]
LIPIDS METABOLISM	FATTY ACID METABOLISM	Palmitate degradation	coa[c]			ppi[c]
LIPIDS METABOLISM	FATTY ACID METABOLISM	Palmitate degradation	fad[c]			fadh2[c]
LIPIDS METABOLISM	FATTY ACID METABOLISM	Palmitate degradation	h2o[c]			h[c]
LIPIDS METABOLISM	FATTY ACID METABOLISM	Palmitate degradation	o2[c]
LIPIDS METABOLISM	FATTY ACID METABOLISM	Palmitolate synthesis	glc-D[c]	4	4	hdcea[e]	1	1
LIPIDS METABOLISM	FATTY ACID METABOLISM	Palmitolate synthesis	nadph[c]	14	14	nadp[c]	14	14
LIPIDS METABOLISM	FATTY ACID METABOLISM	Palmitolate synthesis	nad[c]	15	15	nadh[c]	15	15
LIPIDS METABOLISM	FATTY ACID METABOLISM	Palmitolate synthesis	atp[c]	7	7	adp[c]	7	7
LIPIDS METABOLISM	FATTY ACID METABOLISM	Palmitolate synthesis	hco3[c]	7	7	co2[c]	15	15
LIPIDS METABOLISM	FATTY ACID METABOLISM	Palmitolate synthesis	o2[c]	1	1	h[c]	2	2
LIPIDS METABOLISM	FATTY ACID METABOLISM	Palmitolate synthesis				pi[c]	7	7
LIPIDS METABOLISM	FATTY ACID METABOLISM	Palmitolate synthesis				h2o[c]	8	8
LIPIDS METABOLISM	FATTY ACID METABOLISM	Palmitolate degradation	hdcea[e]	1	1	accoa[c]	8	8
LIPIDS METABOLISM	FATTY ACID METABOLISM	Palmitolate degradation	atp[c]			amp[c]
LIPIDS METABOLISM	FATTY ACID METABOLISM	Palmitolate degradation	nad[c]			nadh[c]
LIPIDS METABOLISM	FATTY ACID METABOLISM	Palmitolate degradation	coa[c]			ppi[c]
LIPIDS METABOLISM	FATTY ACID METABOLISM	Palmitolate degradation	fad[c]			fadh2[c]
LIPIDS METABOLISM	FATTY ACID METABOLISM	Palmitolate degradation	h2o[c]			h[c]
LIPIDS METABOLISM	FATTY ACID METABOLISM	Palmitolate degradation	o2[c]
LIPIDS METABOLISM	FATTY ACID METABOLISM	cis-vaccenic acid synthesis	glc-D[c]	9	9	vacc[c]	2	2
LIPIDS METABOLISM	FATTY ACID METABOLISM	cis-vaccenic acid synthesis	nadph[c]	32	32	co2[c]	34	34
LIPIDS METABOLISM	FATTY ACID METABOLISM	cis-vaccenic acid synthesis	atp[c]	16	16	h2o[c]	18	18
LIPIDS METABOLISM	FATTY ACID METABOLISM	cis-vaccenic acid synthesis	nad[c]	34	34	nadp[c]	32	32
LIPIDS METABOLISM	FATTY ACID METABOLISM	cis-vaccenic acid synthesis	hco3[c]	16	16	nadh[c]	34	34
LIPIDS METABOLISM	FATTY ACID METABOLISM	cis-vaccenic acid synthesis	o2[c]	2	2	adp[c]	16	16
LIPIDS METABOLISM	FATTY ACID METABOLISM	cis-vaccenic acid synthesis				pi[c]	16	16
LIPIDS METABOLISM	FATTY ACID METABOLISM	cis-vaccenic acid synthesis				h[c]	4	4
LIPIDS METABOLISM	FATTY ACID METABOLISM	cis-vaccenic acid degradation	vacc[c]	1	1	accoa[c]	9	9
LIPIDS METABOLISM	FATTY ACID METABOLISM	cis-vaccenic acid degradation	atp[c]			amp[c]
LIPIDS METABOLISM	FATTY ACID METABOLISM	cis-vaccenic acid degradation	nad[c]			nadh[c]
LIPIDS METABOLISM	FATTY ACID METABOLISM	cis-vaccenic acid degradation	coa[c]			ppi[c]
LIPIDS METABOLISM	FATTY ACID METABOLISM	cis-vaccenic acid degradation	fad[c]			fadh2[c]
LIPIDS METABOLISM	FATTY ACID METABOLISM	cis-vaccenic acid degradation	h2o[c]			h[c]
LIPIDS METABOLISM	FATTY ACID METABOLISM	cis-vaccenic acid degradation	o2[c]
LIPIDS METABOLISM	FATTY ACID METABOLISM	Elaidate synthesis	glc-D[c]	9	9	elaidcrn[c]	2	2
LIPIDS METABOLISM	FATTY ACID METABOLISM	Elaidate synthesis	nadph[c]	32	32	co2[c]	34	34
LIPIDS METABOLISM	FATTY ACID METABOLISM	Elaidate synthesis	atp[c]	16	16	h2o[c]	18	18
LIPIDS METABOLISM	FATTY ACID METABOLISM	Elaidate synthesis	nad[c]	34	34	nadp[c]	32	32
LIPIDS METABOLISM	FATTY ACID METABOLISM	Elaidate synthesis	hco3[c]	16	16	nadh[c]	34	34
LIPIDS METABOLISM	FATTY ACID METABOLISM	Elaidate synthesis	o2[c]	2	2	adp[c]	16	16
LIPIDS METABOLISM	FATTY ACID METABOLISM	Elaidate synthesis				pi[c]	16	16
LIPIDS METABOLISM	FATTY ACID METABOLISM	Elaidate synthesis				h[c]	4	4
LIPIDS METABOLISM	FATTY ACID METABOLISM	Elaidate degradation	elaidcrn[c]	1	1	accoa[c]	9	9
LIPIDS METABOLISM	FATTY ACID METABOLISM	Elaidate degradation	atp[c]			amp[c]
LIPIDS METABOLISM	FATTY ACID METABOLISM	Elaidate degradation	nad[c]			nadh[c]
LIPIDS METABOLISM	FATTY ACID METABOLISM	Elaidate degradation	coa[c]			ppi[c]
LIPIDS METABOLISM	FATTY ACID METABOLISM	Elaidate degradation	fad[c]			fadh2[c]
LIPIDS METABOLISM	FATTY ACID METABOLISM	Elaidate degradation	h2o[c]			h[c]
LIPIDS METABOLISM	FATTY ACID METABOLISM	Elaidate degradation	o2[c]
LIPIDS METABOLISM	FATTY ACID METABOLISM	Linolenate degradation	lnlnca[c]	1	1	accoa[c]	9	9
LIPIDS METABOLISM	FATTY ACID METABOLISM	Linolenate degradation	atp[c]			amp[c]
LIPIDS METABOLISM	FATTY ACID METABOLISM	Linolenate degradation	nad[c]			nadh[c]
LIPIDS METABOLISM	FATTY ACID METABOLISM	Linolenate degradation	coa[c]			ppi[c]
LIPIDS METABOLISM	FATTY ACID METABOLISM	Linolenate degradation	fad[c]			fadh2[c]
LIPIDS METABOLISM	FATTY ACID METABOLISM	Linolenate degradation	h2o[c]			h[c]
LIPIDS METABOLISM	FATTY ACID METABOLISM	Linolenate degradation	o2[c]
LIPIDS METABOLISM	FATTY ACID METABOLISM	Linoleate degradation	lnlc[c]	1	1	accoa[c]	9	9
LIPIDS METABOLISM	FATTY ACID METABOLISM	Linoleate degradation	atp[c]			amp[c]
LIPIDS METABOLISM	FATTY ACID METABOLISM	Linoleate degradation	nad[c]			nadh[c]
LIPIDS METABOLISM	FATTY ACID METABOLISM	Linoleate degradation	coa[c]			ppi[c]
LIPIDS METABOLISM	FATTY ACID METABOLISM	Linoleate degradation	fad[c]			fadh2[c]
LIPIDS METABOLISM	FATTY ACID METABOLISM	Linoleate degradation	h2o[c]			h[c]
LIPIDS METABOLISM	FATTY ACID METABOLISM	Linoleate degradation	o2[c]
LIPIDS METABOLISM	FATTY ACID METABOLISM	gamma-Linolenate synthesis	lnlc[c]	1	1	lnlncg[c]	1	1
LIPIDS METABOLISM	FATTY ACID METABOLISM	gamma-Linolenate synthesis	nadh[c]	1	1	nad[c]	1	1
LIPIDS METABOLISM	FATTY ACID METABOLISM	gamma-Linolenate synthesis	h[c]	1	1	h2o[c]	2	2
LIPIDS METABOLISM	FATTY ACID METABOLISM	gamma-Linolenate synthesis	o2[c]	1	1
LIPIDS METABOLISM	FATTY ACID METABOLISM	gamma-Linolenate degradation	lnlncg[c]	1	1	accoa[c]	9	9
LIPIDS METABOLISM	FATTY ACID METABOLISM	gamma-Linolenate degradation	atp[c]			amp[c]
LIPIDS METABOLISM	FATTY ACID METABOLISM	gamma-Linolenate degradation	nad[c]			nadh[c]
LIPIDS METABOLISM	FATTY ACID METABOLISM	gamma-Linolenate degradation	coa[c]			ppi[c]
LIPIDS METABOLISM	FATTY ACID METABOLISM	gamma-Linolenate degradation	fad[c]			fadh2[c]
LIPIDS METABOLISM	FATTY ACID METABOLISM	gamma-Linolenate degradation	h2o[c]			h[c]
LIPIDS METABOLISM	FATTY ACID METABOLISM	gamma-Linolenate degradation	o2[c]
LIPIDS METABOLISM	FATTY ACID METABOLISM	Arachidonate synthesis	glc-D[c]	1	1	arachd[c]	2	2
LIPIDS METABOLISM	FATTY ACID METABOLISM	Arachidonate synthesis	lnlc[c]	2	2	co2[c]	4	4
LIPIDS METABOLISM	FATTY ACID METABOLISM	Arachidonate synthesis	atp[c]	2	4	adp[c]	2	4
LIPIDS METABOLISM	FATTY ACID METABOLISM	Arachidonate synthesis	hco3[c]	2	2	pi[c]	2	4
LIPIDS METABOLISM	FATTY ACID METABOLISM	Arachidonate synthesis	nadph[c]	8	8	nadp[c]	8	8
LIPIDS METABOLISM	FATTY ACID METABOLISM	Arachidonate synthesis	h[c]	8	8	h2o[c]	14	14
LIPIDS METABOLISM	FATTY ACID METABOLISM	Arachidonate synthesis	o2[c]	6	6
LIPIDS METABOLISM	FATTY ACID METABOLISM	Arachidonate degradation	arachd[c]	1	1	accoa[c]	10	10
LIPIDS METABOLISM	FATTY ACID METABOLISM	Arachidonate degradation	atp[c]			amp[c]
LIPIDS METABOLISM	FATTY ACID METABOLISM	Arachidonate degradation	nad[c]			nadh[c]
LIPIDS METABOLISM	FATTY ACID METABOLISM	Arachidonate degradation	coa[c]			ppi[c]
LIPIDS METABOLISM	FATTY ACID METABOLISM	Arachidonate degradation	fad[c]			fadh2[c]
LIPIDS METABOLISM	FATTY ACID METABOLISM	Arachidonate degradation	h2o[c]			h[c]
LIPIDS METABOLISM	FATTY ACID METABOLISM	Arachidonate degradation	o2[c]
LIPIDS METABOLISM	FATTY ACID METABOLISM	Synthesis of malonyl-coa	glc-D[c]	1	1	malcoa[c]	2	2
LIPIDS METABOLISM	FATTY ACID METABOLISM	Synthesis of malonyl-coa	nad[c]	2	2	co2[m]	2	2
LIPIDS METABOLISM	FATTY ACID METABOLISM	Synthesis of malonyl-coa	nad[m]	2	2	nadh[c]	2	2
LIPIDS METABOLISM	FATTY ACID METABOLISM	Synthesis of malonyl-coa	coa[c]	2	2	nadh[m]	2	2
LIPIDS METABOLISM	FATTY ACID METABOLISM	Synthesis of malonyl-coa	atp[c]	1	1	amp[c]	1	1
LIPIDS METABOLISM	FATTY ACID METABOLISM	Synthesis of malonyl-coa	hco3[c]	2	2	ppi[c]	1	1
LIPIDS METABOLISM	FATTY ACID METABOLISM	Synthesis of malonyl-coa				h2o[c]	1	1
LIPIDS METABOLISM	FATTY ACID METABOLISM	Synthesis of malonyl-coa				h[m]	2	2
LIPIDS METABOLISM	FATTY ACID METABOLISM	Synthesis of malonyl-coa				h[c]	3	3
LIPIDS METABOLISM	FATTY ACID METABOLISM	Synthesis of palmitoyl-CoA	glc-D[c]	4	4	pmtcoa[c]	1	1
LIPIDS METABOLISM	FATTY ACID METABOLISM	Synthesis of palmitoyl-CoA	nadph[c]	14	14	co2[m]	15	15
LIPIDS METABOLISM	FATTY ACID METABOLISM	Synthesis of palmitoyl-CoA	atp[c]	3	3	h2o[c]	12	12
LIPIDS METABOLISM	FATTY ACID METABOLISM	Synthesis of palmitoyl-CoA	adp[c]	1	1	nadp[c]	14	14
LIPIDS METABOLISM	FATTY ACID METABOLISM	Synthesis of palmitoyl-CoA	pi[c]	1	1	nadh[c]	8	8
LIPIDS METABOLISM	FATTY ACID METABOLISM	Synthesis of palmitoyl-CoA	nad[c]	8	8	nadh[m]	8	8
LIPIDS METABOLISM	FATTY ACID METABOLISM	Synthesis of palmitoyl-CoA	nad[m]	8	8	amp[c]	4	4
LIPIDS METABOLISM	FATTY ACID METABOLISM	Synthesis of palmitoyl-CoA	coa[c]	1	1	ppi[c]	4	4
LIPIDS METABOLISM	FATTY ACID METABOLISM	Synthesis of palmitoyl-CoA	hco3[c]	7	7	h[m]	8
LIPIDS METABOLISM	FATTY ACID METABOLISM	Synthesis of palmitoyl-CoA	h[c]	8
LIPIDS METABOLISM	BILE ACID SYNTHESIS	Taurochenodeoxycholate synthesis	chsterol[r]	1	1	tdchola[x]	1	1
LIPIDS METABOLISM	BILE ACID SYNTHESIS	Taurochenodeoxycholate synthesis	taur[x]	1	1	ppcoa[x]	1	1
LIPIDS METABOLISM	BILE ACID SYNTHESIS	Taurochenodeoxycholate synthesis	coa[x]	1	1	amp[x]	1	1
LIPIDS METABOLISM	BILE ACID SYNTHESIS	Taurochenodeoxycholate synthesis	atp[x]	1	1	ppi[x]	1	1
LIPIDS METABOLISM	BILE ACID SYNTHESIS	Taurochenodeoxycholate synthesis	o2[r]	1	1	nadp[m]	3	3
LIPIDS METABOLISM	BILE ACID SYNTHESIS	Taurochenodeoxycholate synthesis	o2[x]	1	1	nadp[r]	1	1
LIPIDS METABOLISM	BILE ACID SYNTHESIS	Taurochenodeoxycholate synthesis	o2[m]	3	3	nadh[r]	1	1
LIPIDS METABOLISM	BILE ACID SYNTHESIS	Taurochenodeoxycholate synthesis	nad[r]	1	1	nadp[c]	1	1
LIPIDS METABOLISM	BILE ACID SYNTHESIS	Taurochenodeoxycholate synthesis	h[c]	2	2	nad[c]	1	1
LIPIDS METABOLISM	BILE ACID SYNTHESIS	Taurochenodeoxycholate synthesis	h[m]	2	2	h2o[m]	3	3
LIPIDS METABOLISM	BILE ACID SYNTHESIS	Taurochenodeoxycholate synthesis	nadh[c]	1	1	h2o[r]	1	1
LIPIDS METABOLISM	BILE ACID SYNTHESIS	Taurochenodeoxycholate synthesis	nadph[c]	1	1	h2o[x]	1	1
LIPIDS METABOLISM	BILE ACID SYNTHESIS	Taurochenodeoxycholate synthesis	nadph[m]	3	3
LIPIDS METABOLISM	BILE ACID SYNTHESIS	Taurochenodeoxycholate synthesis	nadph[r]	1	1
LIPIDS METABOLISM	BILE ACID SYNTHESIS	Glycochenodeoxycholate synthesis	chsterol[r]	1	1	dgchol[x]	1	1
LIPIDS METABOLISM	BILE ACID SYNTHESIS	Glycochenodeoxycholate synthesis	gly[x]	1	1	ppcoa[x]	1	1
LIPIDS METABOLISM	BILE ACID SYNTHESIS	Glycochenodeoxycholate synthesis	atp[x]	1	1	amp[x]	1	1
LIPIDS METABOLISM	BILE ACID SYNTHESIS	Glycochenodeoxycholate synthesis	fadh2[x]	1	1	ppi[x]	1	1
LIPIDS METABOLISM	BILE ACID SYNTHESIS	Glycochenodeoxycholate synthesis	coa[x]	1	1	fad[x]	1	1
LIPIDS METABOLISM	BILE ACID SYNTHESIS	Glycochenodeoxycholate synthesis	nadph[r]	1	1	h2o[r]	1	1
LIPIDS METABOLISM	BILE ACID SYNTHESIS	Glycochenodeoxycholate synthesis	nadph[c]	1	1	h2o[x]	3	3
LIPIDS METABOLISM	BILE ACID SYNTHESIS	Glycochenodeoxycholate synthesis	nadph[m]	3	3	h2o[m]	5	5
LIPIDS METABOLISM	BILE ACID SYNTHESIS	Glycochenodeoxycholate synthesis	nadph[x]	1	1	nadp[r]	1	1
LIPIDS METABOLISM	BILE ACID SYNTHESIS	Glycochenodeoxycholate synthesis	nad[r]	1	1	nadp[x]	1	1
LIPIDS METABOLISM	BILE ACID SYNTHESIS	Glycochenodeoxycholate synthesis	nadh[c]	1	1	nadp[c]	1	1
LIPIDS METABOLISM	BILE ACID SYNTHESIS	Glycochenodeoxycholate synthesis	h[m]	2	2	nadp[m]	3	3
LIPIDS METABOLISM	BILE ACID SYNTHESIS	Glycochenodeoxycholate synthesis	h[x]	1	1	nadh[r]	1	1
LIPIDS METABOLISM	BILE ACID SYNTHESIS	Glycochenodeoxycholate synthesis	h[c]	2	2	nad[c]	1	1
LIPIDS METABOLISM	BILE ACID SYNTHESIS	Glycochenodeoxycholate synthesis	o2[m]	3	3
LIPIDS METABOLISM	BILE ACID SYNTHESIS	Glycochenodeoxycholate synthesis	o2[r]	1	1
LIPIDS METABOLISM	BILE ACID SYNTHESIS	Glycochenodeoxycholate synthesis	o2[x]	2	2
LIPIDS METABOLISM	BILE ACID SYNTHESIS	tauro-cholate synthesis	chsterol[r]	1	1	tchola[x]	1	1
LIPIDS METABOLISM	BILE ACID SYNTHESIS	tauro-cholate synthesis	taur[x]	1	1	ppcoa[x]	1	1
LIPIDS METABOLISM	BILE ACID SYNTHESIS	tauro-cholate synthesis	coa[x]	1	1	amp[x]	1	1
LIPIDS METABOLISM	BILE ACID SYNTHESIS	tauro-cholate synthesis	atp[x]	1	1	ppi[x]	1	1
LIPIDS METABOLISM	BILE ACID SYNTHESIS	tauro-cholate synthesis	fadh2[x]	1	1	fad[x]	1	1
LIPIDS METABOLISM	BILE ACID SYNTHESIS	tauro-cholate synthesis	nadph[r]	1	4	nadph[m]	1	2
LIPIDS METABOLISM	BILE ACID SYNTHESIS	tauro-cholate synthesis	nadph[x]	1	1	nadp[r]	1	1
LIPIDS METABOLISM	BILE ACID SYNTHESIS	tauro-cholate synthesis	nadph[m]	0	2	nadp[c]	1	2
LIPIDS METABOLISM	BILE ACID SYNTHESIS	tauro-cholate synthesis	nadph[c]	0	1	nadp[m]	2	2
LIPIDS METABOLISM	BILE ACID SYNTHESIS	tauro-cholate synthesis	nadh[c]	1	1	nadp[x]	1	1
LIPIDS METABOLISM	BILE ACID SYNTHESIS	tauro-cholate synthesis	nadp[m]	0	1	nad[c]	1	1
LIPIDS METABOLISM	BILE ACID SYNTHESIS	tauro-cholate synthesis	o2[r]	2	2	h2o[m]	2	2
LIPIDS METABOLISM	BILE ACID SYNTHESIS	tauro-cholate synthesis	o2[m]	2	2	h2o[r]	2	2
LIPIDS METABOLISM	BILE ACID SYNTHESIS	tauro-cholate synthesis	o2[x]	2	2	h2o[x]	3	3
LIPIDS METABOLISM	BILE ACID SYNTHESIS	tauro-cholate synthesis	h[r]	1	1
LIPIDS METABOLISM	BILE ACID SYNTHESIS	tauro-cholate synthesis	h[c]	2	2
LIPIDS METABOLISM	BILE ACID SYNTHESIS	tauro-cholate synthesis	h[x]	1	1
LIPIDS METABOLISM	BILE ACID SYNTHESIS	glyco-cholate synthesis	chsterol[r]	1	1	gchola[e]	1	1
LIPIDS METABOLISM	BILE ACID SYNTHESIS	glyco-cholate synthesis	gly[x]	1	1	ppcoa[x]	1	1
LIPIDS METABOLISM	BILE ACID SYNTHESIS	glyco-cholate synthesis	atp[x]	1	1	amp[x]	1	1
LIPIDS METABOLISM	BILE ACID SYNTHESIS	glyco-cholate synthesis	fadh2[x]	1	1	ppi[x]	1	1
LIPIDS METABOLISM	BILE ACID SYNTHESIS	glyco-cholate synthesis	coa[x]	1	1	fad[x]	1	1
LIPIDS METABOLISM	BILE ACID SYNTHESIS	glyco-cholate synthesis	nadph[r]	1	1	nadp[m]	1	1
LIPIDS METABOLISM	BILE ACID SYNTHESIS	glyco-cholate synthesis	nadph[x]	1	1	nadp[r]	1	1
LIPIDS METABOLISM	BILE ACID SYNTHESIS	glyco-cholate synthesis	nadph[m]	1	1	nadp[c]	1	1
LIPIDS METABOLISM	BILE ACID SYNTHESIS	glyco-cholate synthesis	nadph[c]	1	1	nadp[x]	1	1
LIPIDS METABOLISM	BILE ACID SYNTHESIS	glyco-cholate synthesis	nadh[c]	1	1	nad[c]	1	1
LIPIDS METABOLISM	BILE ACID SYNTHESIS	glyco-cholate synthesis	h[r]	1	1	h2o[m]	2	2
LIPIDS METABOLISM	BILE ACID SYNTHESIS	glyco-cholate synthesis	h[x]	1	1	h2o[x]	3	3
LIPIDS METABOLISM	BILE ACID SYNTHESIS	glyco-cholate synthesis	h[c]	2	2	h2o[r]	2	2
LIPIDS METABOLISM	BILE ACID SYNTHESIS	glyco-cholate synthesis	o2[r]	2	2
LIPIDS METABOLISM	BILE ACID SYNTHESIS	glyco-cholate synthesis	o2[m]	2	2
LIPIDS METABOLISM	BILE ACID SYNTHESIS	glyco-cholate synthesis	o2[x]	2	2
LIPIDS METABOLISM	EICOSANOID METABOLISM	Synthesis of thromboxane from arachidonate	arachd[r]	1	1	txa2[r]	1	1
LIPIDS METABOLISM	EICOSANOID METABOLISM	Synthesis of thromboxane from arachidonate	o2[r]	2	2	h2o[r]	1	1
LIPIDS METABOLISM	EICOSANOID METABOLISM	Synthesis of thromboxane from arachidonate	nadph[r]	1	1	nadp[r]	1	1
LIPIDS METABOLISM	EICOSANOID METABOLISM	Synthesis of thromboxane from arachidonate	h[r]	1	1
LIPIDS METABOLISM	GANGLIOSIDE METABOLISM	Synthesis of galactosyl glucosyl ceramide (link with ganglioside metabolism)	glc-D[c]			galgluside_hs[g]	1	1
LIPIDS METABOLISM	GANGLIOSIDE METABOLISM	Synthesis of galactosyl glucosyl ceramide (link with ganglioside metabolism)	ser_L[c]	0	1	coa[c]	0	16
LIPIDS METABOLISM	GANGLIOSIDE METABOLISM	Synthesis of galactosyl glucosyl ceramide (link with ganglioside metabolism)	nadph[c]	0	29	co2[c]	0	15
LIPIDS METABOLISM	GANGLIOSIDE METABOLISM	Synthesis of galactosyl glucosyl ceramide (link with ganglioside metabolism)	atp[c]	0	14	h2o[c]	0	14
LIPIDS METABOLISM	GANGLIOSIDE METABOLISM	Synthesis of galactosyl glucosyl ceramide (link with ganglioside metabolism)	hco3[c]	0	14	nadp[c]	0	29
LIPIDS METABOLISM	GANGLIOSIDE METABOLISM	Synthesis of galactosyl glucosyl ceramide (link with ganglioside metabolism)	fad[c]	0	1	adp[c]	0	14
LIPIDS METABOLISM	GANGLIOSIDE METABOLISM	Synthesis of galactosyl glucosyl ceramide (link with ganglioside metabolism)	h[c]	0	21	pi[c]	0	14
LIPIDS METABOLISM	GANGLIOSIDE METABOLISM	Synthesis of galactosyl glucosyl ceramide (link with ganglioside metabolism)	lnlnca[c]	0		fadh2[c]	0	1
LIPIDS METABOLISM	GANGLIOSIDE METABOLISM	Synthesis of galactosyl glucosyl ceramide (link with ganglioside metabolism)	lnlc[c]	0		udp[g]	0	1
LIPIDS METABOLISM	GANGLIOSIDE METABOLISM	Synthesis of galactosyl glucosyl ceramide (link with ganglioside metabolism)	o2[c]	0		h[g]	0	1
LIPIDS METABOLISM	GANGLIOSIDE METABOLISM	Synthesis of galactosyl glucosyl ceramide (link with ganglioside metabolism)	udpgal[g]	0	1	h[r]	0	1
LIPIDS METABOLISM	GANGLIOSIDE METABOLISM	Synthesis of galactosyl glucosyl ceramide (link with ganglioside metabolism)	udpg[r]	0	1	udp[r]	0	1
LIPIDS METABOLISM	GANGLIOSIDE METABOLISM	Synthesis of glucocerebroside	accoa[c]	0	16	gluside_hs[r]	1	1
LIPIDS METABOLISM	GANGLIOSIDE METABOLISM	Synthesis of glucocerebroside	ser_L[c]	0	1	coa[c]	0	16
LIPIDS METABOLISM	GANGLIOSIDE METABOLISM	Synthesis of glucocerebroside	nadph[c]	0	29	co2[c]	0	15
LIPIDS METABOLISM	GANGLIOSIDE METABOLISM	Synthesis of glucocerebroside	atp[c]	0	14	h2o[c]	0	14
LIPIDS METABOLISM	GANGLIOSIDE METABOLISM	Synthesis of glucocerebroside	hco3[c]	0	14	nadp[c]	0	29
LIPIDS METABOLISM	GANGLIOSIDE METABOLISM	Synthesis of glucocerebroside	fad[c]	0	1	adp[c]	0	14
LIPIDS METABOLISM	GANGLIOSIDE METABOLISM	Synthesis of glucocerebroside	h[c]	0	21	pi[c]	0	14
LIPIDS METABOLISM	GANGLIOSIDE METABOLISM	Synthesis of glucocerebroside	lnlnca[c]	0		fadh2[c]	0	1
LIPIDS METABOLISM	GANGLIOSIDE METABOLISM	Synthesis of glucocerebroside	lnlc[c]	0		h[r]	0	1
LIPIDS METABOLISM	GANGLIOSIDE METABOLISM	Synthesis of glucocerebroside	o2[c]	0		udp[r]	0	1
LIPIDS METABOLISM	GANGLIOSIDE METABOLISM	Synthesis of glucocerebroside	udpg[r]	0	1
LIPIDS METABOLISM	GLOBOSIDE METABOLISM	Synthesis of globoside (link with globoside metabolism)	accoa[c]	0	16	gbside_hs[g]	1	1
LIPIDS METABOLISM	GLOBOSIDE METABOLISM	Synthesis of globoside (link with globoside metabolism)	ser_L[c]	0	1	coa[c]	0	16
LIPIDS METABOLISM	GLOBOSIDE METABOLISM	Synthesis of globoside (link with globoside metabolism)	nadph[c]	0	29	co2[c]	0	15
LIPIDS METABOLISM	GLOBOSIDE METABOLISM	Synthesis of globoside (link with globoside metabolism)	atp[c]	0	14	h2o[c]	0	14
LIPIDS METABOLISM	GLOBOSIDE METABOLISM	Synthesis of globoside (link with globoside metabolism)	hco3[c]	0	14	nadp[c]	0	29
LIPIDS METABOLISM	GLOBOSIDE METABOLISM	Synthesis of globoside (link with globoside metabolism)	fad[c]	0	1	adp[c]	0	14
LIPIDS METABOLISM	GLOBOSIDE METABOLISM	Synthesis of globoside (link with globoside metabolism)	h[c]	0	21	pi[c]	0	14
LIPIDS METABOLISM	GLOBOSIDE METABOLISM	Synthesis of globoside (link with globoside metabolism)	lnlnca[c]	0		fadh2[c]	0	1
LIPIDS METABOLISM	GLOBOSIDE METABOLISM	Synthesis of globoside (link with globoside metabolism)	lnlc[c]	0		udp[g]	0	3
LIPIDS METABOLISM	GLOBOSIDE METABOLISM	Synthesis of globoside (link with globoside metabolism)	o2[c]	0		h[g]	0	3
LIPIDS METABOLISM	GLOBOSIDE METABOLISM	Synthesis of globoside (link with globoside metabolism)	udpacgal[g]	0	1	h[r]	0	1
LIPIDS METABOLISM	GLOBOSIDE METABOLISM	Synthesis of globoside (link with globoside metabolism)	udpgal[g]	0	2	udp[r]	0	1
LIPIDS METABOLISM	GLOBOSIDE METABOLISM	Synthesis of globoside (link with globoside metabolism)	udpg[r]	0	1
VITAMIN & COFACTOR METABOLISM	COENZYME NAD BIOSYNTHESIS	NAD synthesis from nicotinamide	ncam[c]	1	1	nad[c]	1	1
VITAMIN & COFACTOR METABOLISM	COENZYME NAD BIOSYNTHESIS	NAD synthesis from nicotinamide	prpp[c]	1	1	ppi[c]	2	2
VITAMIN & COFACTOR METABOLISM	COENZYME NAD BIOSYNTHESIS	NAD synthesis from nicotinamide	atp[c]	1	1
VITAMIN & COFACTOR METABOLISM	COENZYME NAD BIOSYNTHESIS	NAD synthesis from nicotinamide	h[c]	2	2
VITAMIN & COFACTOR METABOLISM	COENZYME FAD BIOSYNTHESIS	FAD synthesis	ribflv[c]	1	1	fad[c]	1	1
VITAMIN & COFACTOR METABOLISM	COENZYME FAD BIOSYNTHESIS	FAD synthesis	atp[c]	2	2	adp[c]	1	1
VITAMIN & COFACTOR METABOLISM	COENZYME FAD BIOSYNTHESIS	FAD synthesis				ppi[c]	1	1
VITAMIN & COFACTOR METABOLISM	COENZYME A BIOSYNTHESIS	Synthesis of coenzyme A	pnto-R[c]	1	1	coa[c]	1	1
VITAMIN & COFACTOR METABOLISM	COENZYME A BIOSYNTHESIS	Synthesis of coenzyme A	cys_L[c]	1	1	amp[c]	1	1
VITAMIN & COFACTOR METABOLISM	COENZYME A BIOSYNTHESIS	Synthesis of coenzyme A	atp[c]	4	4	adp[c]	2	2
VITAMIN & COFACTOR METABOLISM	COENZYME A BIOSYNTHESIS	Synthesis of coenzyme A				co2[c]	1	1
VITAMIN & COFACTOR METABOLISM	COENZYME A BIOSYNTHESIS	Synthesis of coenzyme A				ppi[c]	2	2
VITAMIN & COFACTOR METABOLISM	COENZYME A BIOSYNTHESIS	Synthesis of coenzyme A				h[c]	1	1
VITAMIN & COFACTOR METABOLISM	FOLATE METABOLISM	Tetrahydrofolate synthesis	fol[c]	1	1	thf[c]	1	1
VITAMIN & COFACTOR METABOLISM	FOLATE METABOLISM	Tetrahydrofolate synthesis	nadph[c]	2	2	nadp[c]	2	2
VITAMIN & COFACTOR METABOLISM	FOLATE METABOLISM	Tetrahydrofolate synthesis	h[c]	1	1
VITAMIN & COFACTOR METABOLISM	VITAMIN B6 METABOLISM	Pyridoxal-phosphate synthesis	pydx[c]	1	1	pydx5p[c]	1	1
VITAMIN & COFACTOR METABOLISM	VITAMIN B6 METABOLISM	Pyridoxal-phosphate synthesis	atp[c]	1	1	adp[c]	1	1
VITAMIN & COFACTOR METABOLISM	VITAMIN B6 METABOLISM	Pyridoxal-phosphate synthesis				h[c]	1	1
VITAMIN & COFACTOR METABOLISM	HEME METABOLISM	Heme synthesis	gly[m]	16	16	pheme[m]	2	2
VITAMIN & COFACTOR METABOLISM	HEME METABOLISM	Heme synthesis	succoa[m]	16	18	h2o[m]	26	26
VITAMIN & COFACTOR METABOLISM	HEME METABOLISM	Heme synthesis	fe2[m]	2	2	coa[m]	16	18
VITAMIN & COFACTOR METABOLISM	HEME METABOLISM	Heme synthesis	h[m]	16	18	nh4[m]	8	8
VITAMIN & COFACTOR METABOLISM	HEME METABOLISM	Heme synthesis	o2[m]	5	10	co2[m]	28	34
VITAMIN & COFACTOR METABOLISM	GPI ANCHOR BIOSYNTHESIS	Phosphatidyl-inositol to glucosaminyl-acylphosphatidylinositol	pail_hs[c]	1	1	gacpail_hs[c]	1	1
VITAMIN & COFACTOR METABOLISM	GPI ANCHOR BIOSYNTHESIS	Phosphatidyl-inositol to glucosaminyl-acylphosphatidylinositol	uacgam[c]	1	1	udp[c]	1	1
VITAMIN & COFACTOR METABOLISM	GPI ANCHOR BIOSYNTHESIS	Phosphatidyl-inositol to glucosaminyl-acylphosphatidylinositol	h2o[c]	1	1	ac[c]	1	1
VITAMIN & COFACTOR METABOLISM	GPI ANCHOR BIOSYNTHESIS	Phosphatidyl-inositol to glucosaminyl-acylphosphatidylinositol	pmtcoa[c]	1	1	coa[c]	1	1
VITAMIN & COFACTOR METABOLISM	GPI ANCHOR BIOSYNTHESIS	Phosphatidyl-inositol to glucosaminyl-acylphosphatidylinositol				h[c]	1	1
GLYCAN METABOLISM	GPI ANCHOR BIOSYNTHESIS	Glucosaminyl-acylphosphatidylinositoll to deacylated-glycophosphatidylinositol (GPI)-anchored protein	gacpail_hs[r]	1	10	gpi_prot_hs[r]	1	10
GLYCAN METABOLISM	GPI ANCHOR BIOSYNTHESIS	Glucosaminyl-acylphosphatidylinositoll to deacylated-glycophosphatidylinositol (GPI)-anchored protein	dolmanp_U[r]	3	3	dolp_U[r]	3	3
GLYCAN METABOLISM	GPI ANCHOR BIOSYNTHESIS	Glucosaminyl-acylphosphatidylinositoll to deacylated-glycophosphatidylinositol (GPI)-anchored protein	pe_hs[r]	3	30	h[r]	6	30
GLYCAN METABOLISM	GPI ANCHOR BIOSYNTHESIS	Glucosaminyl-acylphosphatidylinositoll to deacylated-glycophosphatidylinositol (GPI)-anchored protein	pre_prot[r]	1	10	dag_hs[r]	3	30
GLYCAN METABOLISM	GPI ANCHOR BIOSYNTHESIS	Glucosaminyl-acylphosphatidylinositoll to deacylated-glycophosphatidylinositol (GPI)-anchored protein				gpi_sig[r]	1	10
GLYCAN METABOLISM	N-GLYCAN METABOLISM	Degradation of n2m2nmasn	n2m2nmasn[l]	1	1	man[l]	3	3
GLYCAN METABOLISM	N-GLYCAN METABOLISM	Degradation of n2m2nmasn	h2o[l]	8	8	acgam[l]	5	5
GLYCAN METABOLISM	N-GLYCAN METABOLISM	Degradation of n2m2nmasn				Asn_X_Ser_Thr[l]	1	1
GLYCAN METABOLISM	N-GLYCAN METABOLISM	Biosynthesis of m4mpdol-U	dolichol_U[c]	0.1	1	m4mpdol_U[c]	0.1	1
GLYCAN METABOLISM	N-GLYCAN METABOLISM	Biosynthesis of m4mpdol-U	ctp[c]	1	2	cdp[c]	1	1
GLYCAN METABOLISM	N-GLYCAN METABOLISM	Biosynthesis of m4mpdol-U	uacgam[c]	2	2	ump[c]	1	1
GLYCAN METABOLISM	N-GLYCAN METABOLISM	Biosynthesis of m4mpdol-U	gdpmann[c]	2	5	udp[c]	1	1
GLYCAN METABOLISM	N-GLYCAN METABOLISM	Biosynthesis of m4mpdol-U				gdp[c]	2	5
GLYCAN METABOLISM	N-GLYCAN METABOLISM	Biosynthesis of m4mpdol-U				h[c]	0	7
GLYCAN METABOLISM	N-GLYCAN METABOLISM	Biosynthesis of g3m8masn	m4mpdol_U[r]	0.1	1	g3m8masn[r]	0.1	1
GLYCAN METABOLISM	N-GLYCAN METABOLISM	Biosynthesis of g3m8masn	dolmanp_U[r]	0.4	4	dolp_U[r]	0.7	7
GLYCAN METABOLISM	N-GLYCAN METABOLISM	Biosynthesis of g3m8masn	dolglcp_U[r]	0.3	3	h[r]	8	14
GLYCAN METABOLISM	N-GLYCAN METABOLISM	Biosynthesis of g3m8masn	Asn-X-Ser/Thr[r]	1	1	doldp_U[r]	0.1	1
GLYCAN METABOLISM	N-GLYCAN METABOLISM	Biosynthesis of g3m8masn	gdpmann[c]	0	3	gdp[c]	0	3
GLYCAN METABOLISM	N-GLYCAN METABOLISM	Degradation of s2l2fn2m2masn	s2l2fn2m2masn[e]	1	1	man[l]	3	3
GLYCAN METABOLISM	N-GLYCAN METABOLISM	Degradation of s2l2fn2m2masn	h2o[l]	12	12	acnam[l]	2	2
GLYCAN METABOLISM	N-GLYCAN METABOLISM	Degradation of s2l2fn2m2masn				Asn_X_Ser_Thr[l]	1	1
GLYCAN METABOLISM	N-GLYCAN METABOLISM	Degradation of s2l2fn2m2masn				gal[l]	2	2
GLYCAN METABOLISM	N-GLYCAN METABOLISM	Degradation of s2l2fn2m2masn				fuc-L[l]	1	1
GLYCAN METABOLISM	N-GLYCAN METABOLISM	Degradation of s2l2fn2m2masn				acgam[l]	4	4
GLYCAN METABOLISM	O-GLYCAN METABOLISM	Biosynthesis of core2 (beta-D-Galactosyl-1,3-(N-acetyl-beta-D-glucosaminyl-1,6)-N-acetyl-D-galactosaminyl-R)	Ser_Thr[g]	10	10	core2[g]	2	10
GLYCAN METABOLISM	O-GLYCAN METABOLISM	Biosynthesis of core2 (beta-D-Galactosyl-1,3-(N-acetyl-beta-D-glucosaminyl-1,6)-N-acetyl-D-galactosaminyl-R)	udpacgal[g]	10	10	udp[g]	14	30
GLYCAN METABOLISM	O-GLYCAN METABOLISM	Biosynthesis of core2 (beta-D-Galactosyl-1,3-(N-acetyl-beta-D-glucosaminyl-1,6)-N-acetyl-D-galactosaminyl-R)	udpgal[g]	2	10	h[g]	14	30
GLYCAN METABOLISM	O-GLYCAN METABOLISM	Biosynthesis of core2 (beta-D-Galactosyl-1,3-(N-acetyl-beta-D-glucosaminyl-1,6)-N-acetyl-D-galactosaminyl-R)	uacgam[g]	2	10
GLYCAN METABOLISM	O-GLYCAN METABOLISM	Biosynthesis of core4 (NAcetyl-beta-D-glucosaminyl-1,6-(Nacetyl-beta-D-glucosaminyl-1,3)-N-acetyl-D-galactosaminyl-R)	Ser_Thr[g]	10	10	core4[g]	2	10
GLYCAN METABOLISM	O-GLYCAN METABOLISM	Biosynthesis of core4 (NAcetyl-beta-D-glucosaminyl-1,6-(Nacetyl-beta-D-glucosaminyl-1,3)-N-acetyl-D-galactosaminyl-R)	udpacgal[g]	10	10	udp[g]	14	30
GLYCAN METABOLISM	O-GLYCAN METABOLISM	Biosynthesis of core4 (NAcetyl-beta-D-glucosaminyl-1,6-(Nacetyl-beta-D-glucosaminyl-1,3)-N-acetyl-D-galactosaminyl-R)	uacgam[g]	4	20	h[g]	14	30
GLYCAN METABOLISM	O-GLYCAN METABOLISM	Biosynthesis of Tn-antigen (Glycoprotein N-acetyl-D-galactosamine)	Ser_Thr[g]	1	1	Tn_antigen[g]	0.2	1
GLYCAN METABOLISM	O-GLYCAN METABOLISM	Biosynthesis of Tn-antigen (Glycoprotein N-acetyl-D-galactosamine)	udpacgal[g]	1	1	h[g]	1	1
GLYCAN METABOLISM	O-GLYCAN METABOLISM	Biosynthesis of Tn-antigen (Glycoprotein N-acetyl-D-galactosamine)				udp[g]	1	1
GLYCAN METABOLISM	KERATAN SULFATE METABOLISM	Keratan sulfate biosynthesis from O-glycan (core 2-linked)	core2[g]	1	1	ksii_core2[g]	1	1
GLYCAN METABOLISM	KERATAN SULFATE METABOLISM	Keratan sulfate biosynthesis from O-glycan (core 2-linked)	cmpacna[g]			cmp[g]
GLYCAN METABOLISM	KERATAN SULFATE METABOLISM	Keratan sulfate biosynthesis from O-glycan (core 2-linked)	udpgal[g]			h[g]
GLYCAN METABOLISM	KERATAN SULFATE METABOLISM	Keratan sulfate biosynthesis from O-glycan (core 2-linked)	uacgam[g]			udp[g]
GLYCAN METABOLISM	KERATAN SULFATE METABOLISM	Keratan sulfate biosynthesis from O-glycan (core 2-linked)	paps[g]			pap[g]
GLYCAN METABOLISM	KERATAN SULFATE METABOLISM	Keratan sulfate biosynthesis from O-glycan (core 4-linked)	core4[g]	1	1	ksii_core4[g]	1	1
GLYCAN METABOLISM	KERATAN SULFATE METABOLISM	Keratan sulfate biosynthesis from O-glycan (core 4-linked)	udpgal[g]			h[g]
GLYCAN METABOLISM	KERATAN SULFATE METABOLISM	Keratan sulfate biosynthesis from O-glycan (core 4-linked)	cmpacna[g]			udp[g]
GLYCAN METABOLISM	KERATAN SULFATE METABOLISM	Keratan sulfate biosynthesis from O-glycan (core 4-linked)	uacgam[g]			cmp[g]
GLYCAN METABOLISM	KERATAN SULFATE METABOLISM	Keratan sulfate biosynthesis from O-glycan (core 4-linked)	paps[g]			pap[g]
GLYCAN METABOLISM	KERATAN SULFATE METABOLISM	Keratan sulfate degradation	ksi[l]	1	1	m2mn[l]	1	1
GLYCAN METABOLISM	KERATAN SULFATE METABOLISM	Keratan sulfate degradation	h2o[l]			fuc-L[l]
GLYCAN METABOLISM	KERATAN SULFATE METABOLISM	Keratan sulfate degradation				Asn_X_Ser_Thr[l]
GLYCAN METABOLISM	KERATAN SULFATE METABOLISM	Keratan sulfate degradation				acgam[l]
GLYCAN METABOLISM	KERATAN SULFATE METABOLISM	Keratan sulfate degradation				acnam[l]
GLYCAN METABOLISM	KERATAN SULFATE METABOLISM	Keratan sulfate degradation				h[l]
GLYCAN METABOLISM	KERATAN SULFATE METABOLISM	Keratan sulfate degradation				so4[l]
GLYCAN METABOLISM	KERATAN SULFATE METABOLISM	Keratan sulfate degradation				gal[l]
GLYCAN METABOLISM	KERATAN SULFATE METABOLISM	Keratan sulfate biosynthesis from N-glycan	l2fn2m2masn[g]	1	1	ksi[g]	1	1
GLYCAN METABOLISM	KERATAN SULFATE METABOLISM	Keratan sulfate biosynthesis from N-glycan	cmpacna[g]			cmp[g]
GLYCAN METABOLISM	KERATAN SULFATE METABOLISM	Keratan sulfate biosynthesis from N-glycan	uacgam[g]			h[g]
GLYCAN METABOLISM	KERATAN SULFATE METABOLISM	Keratan sulfate biosynthesis from N-glycan	udpgal[g]			udp[g]
GLYCAN METABOLISM	KERATAN SULFATE METABOLISM	Keratan sulfate biosynthesis from N-glycan	paps[g]			pap[g]
